# Supplementary material for: The Influence of Age and Sex on Genetic Associations with Adult Body Size and Shape: A Large-Scale Genome-Wide Interaction Study
Source: PLoS Genet. 2015 Oct 1;11(10):e1005378. doi: 10.1371/journal.pgen.1005378 (PMC4591371; doi:10.1371/journal.pgen.1005378)
Supplement: S2 Table — (XLSX) [file pgen.1005378.s018.xlsx]

## Sheet: Table S2
		Genotyping						Imputation			Association analyses
	Cohort	Platform	Genotype calling algorithm	Inclusion criteria			SNPs that met QC criteria	Imputation software	Inclusion criteria		SNPs in meta-analysis	Analyses software
				MAF	Call rate*	p for HWE			MAF	Imputation quality*
	GWAS Studies
	ADVANCE- GWAS Cases	Illumina HumanHap550 v.3	GenCall	NA	≥ 95%	> 0.001	557883	IMPUTE	NA	proper-info ≥ 0.40	2295533	SNPtset
	ADVANCE- GWAS controls	Illumina HumanHap550 v.3	GenCall	NA	≥ 98.5%	> 0.001	557883	IMPUTE	NA	proper-info ≥ 0.40	2307251	SNPtest
	AE	Affymetrix Genome-Wide Human SNP Array 5.0	BRLMM-P	≥ 3%	≥ 97%	> 10-6	403789	BEAGLE v3.3.2	NA	NA	2416861	PLINK v1.07 and GoldenHelix SVS 7.7.3
	AGES-Reykjavik	Illumina HumanHap 370 or 610	BeadStudio	≥ 1%	≥ 95%	> 10-6	271069	MACH	NA	NA		ProbABEL
	Amish	Affymetrix 500K or 6.0	BRLMM	≥ 1%	≥ 95%	> 10-6	338598	MACH	≥1%	MACH R2 ≥ 0.3	2543013	MMAP (J. O'Connell)
	arcOGEN	Illumina Human 610-Quad BeadChips	Illuminus	≥ 1%	≥ 95% for SNPs with MAF≥ 5% and ≥ 99% for SNPs with MAF<5%	> 10-4	485491	IMPUTEv2			6252123	SNPTESTv2
	ARIC	Affymetrix Genome‐ Wide Human SNP Array 6.0	Birdseed	≥ 1%	≥ 90%	> 10-6	685812	MACH v1.0.16	NA	r2_hat≥0.30	2511301	ProABEL
	B58C-T1DGC	Illumina HumanHap 550 v.1	ILLUMINUS	> 0%	none	none	539458	MACH	> 0%	r2hat ≥ 0.30	2507988	ProbABEL
	B58C-WTCCC	Affymetrix GeneChip Human Mapping 500K	CHIAMO	> 5%	none	none	392575	IMPUTE	> 0%	proper-info ≥ 0.40	2448428	SNPTEST
	BLSA	Illumina 550K	Beadstudio	≥ 1%	≥ 99%	> 10-4	514027	MACH	≥1%	Rsq ≥ 0.30	2543602	MERLIN-OFFLINE
	B-PROOF	Illumina OMNIEXPRESS	GenomeStudio	0	≥ 95%	?	722053	MACH	≥1%	R-square > 0.3	2450937	GRIMP
	BSN	Illumina 610 Quad Beadchip	Beadstudio	≥ 1%	≥ 95%	> 10-7	529596	MACH	NA	NA	2543887	Mach2qtl
	CAHRES (cases)	Illumina HumanHap300+240S	Standard Illumina BeadStudio (GenCall)	≥ 3%	≥ 90%	> 10-7	510578	IMPUTE	> 0%	proper-info ≥ 0.40	2511771	SNPtest
	CAHRES(controls)	Illumina HumanHap550	Standard Illumina BeadStudio (GenCall)	≥ 3%	≥ 90%	> 10-7	512223	IMPUTE	> 0%	proper-info ≥ 0.40	2499358	SNPtest
	CHS	Illumina 370-CNV	BeadStudio		>97%	> 10‐5	306655	BimBam	> 0%	≥ 0.30	2191645	R
	COLAUS	Affymetrix GeneChip Human Mapping 500K	BRLMM	≥ 1%	≥ 70%	> 10-7	390631	IMPUTE	≥0%	r2-hat ≥ 0.30	2479491	Matlab
	COROGENE cases and controls	Illumina Human610-Quad BeadChip	Illuminus	≥ 5%	≥ 95%	> 10-6	554988	MACH	NA	NA	2543887	ProbABEL
	CROATIA-Korcula	Illumina HumanHap370CNV	BeadStudio	≥ 1%	≥ 98%	> 10-6	316730	MACH	NA	NA	2543888	ProbABEL
	CROATIA-Split	Illumina HumanHap370CNV	BeadStudio	≥ 1%	≥ 98%	> 10-6	330964	MACH	NA	NA	2543888	ProbABEL
	CROATIA-Vis	Illumina HumanHap300v1	BeadStudio	≥ 1%	≥ 98%	> 10-6	308996	MACH	NA	NA	2543888	ProbABEL
	DECODE	Illumina HumanHap300 or HumanHapCNV370	BeadStudio	≥ 1%	≥ 96%	> 10-6	290447	IMPUTE	>0%	proper-info ≥ 0.40	2456118	SNPTEST
	DESIR	Illumina Human CNV370-Duo Array and Illumina HAP300 array	Illumina Beadstation Genotyping Solution GenomeStudio v2010.2	≥ 1%	≥ 95%	> 10-4	291609	IMPUTE	≥1%	proper-info ≥ 0.40	2544187	SNPtest
	Diabetes Genetics Initiative	Affymetrix 500K platform	BRLMM	≥ 1%	≥ 95%	> 10-6	386731	MACH	≥1%	proper-info ≥ 0.40	2418035	PLINK
	DNBC (Danish National Birth Cohort, Preterm Delivery Study)	ILLUMINA660w-quad	BeadStudio Genotyping Module, version 3.3.7	≥ 0.5%	≥ 98%	> 10-3	518097	MACH	NA	NA	2549123	MACH2QTL
	EGCUT - Estonian Genome Center, University of Tartu	Illumina Human370CNV	GenomeStudio	≥1%	≥98%	>10-6	299484	IMPUTE	NA	proper-info ≥ 0.40	2527043	SNPtest
	EGCUT - Estonian Genome Center, University of Tartu	Illumina HumanOmniExpress	GenomeStudio	≥1%	≥98%	>10-6	2674044	IMPUTE	NA	proper-info ≥ 0.40	2547901	SNPtest
	EPIC-Obesity Study	Affymetrix GeneChip Human Mapping 500K	BRLMM	≥ 1%	≥ 90%	> 10-6	397438	IMPUTE	≥1%	proper-info ≥ 0.40	2381011	SNPtest
	ERF	Illumina 300k, 370k, affy 250k	Beadstudio, blrmm	≥ 1%	≥ 95.5%	> 10-6	650197	MACH	≥1%	SNP call rate > 0.98 included, no filtEring on R2	2543888	GenABEL/ProbABEL
	FamHS	Illumina HumMap 550k, Human610-Quadv1, Human 1M-Duov3	BeadStudio	≥ 1%	≥ 98%	> 10-6	501404	MaCH	≥1%	r2_hat ≥ 0.30	2543887	SAS, R
	Fenland	Affymetrix SNP5.0	BRLMM	≥ 1%	≥ 90%	> 10-6	369948	IMPUTE2	>1%	proper-info ≥ 0.40	2622459	SNPtest2.3.0
	FinGesture	Affy 6.0	Birdseed	≥ 5%	≥ 97%	> 10-6	680695	Mach 1.0.15			2543888	mach2dat 1.0.10
	FRAMHS	Affymetrix 250K Nsp and 250K Sty mapping arrays and the Affymetrix 50K supplemental gene focused array	BRLMM	> 1%	> 95%	> 10-6	503551	MACH v. 1.0.15	>1%	observed variance/expected variance ratio > .3	2543887	R (kinship package - lmekin)
	FUSION cases	Illumina Infinium™ II HumanHap300 BeadChip	BeadStudio	> 1%	≥ 90%	≥ 10-6	315635	MACH	> 5%	r2 > .30	2477009	MACH2QTL
	FUSION controls	Illumina Infinium™ II HumanHap300 BeadChip	BeadStudio	> 1%	≥ 90%	≥ 10-6	315635	MACH	> 5%	r2 > .30	2477009	MACH2QTL
	GASP-1(cases)	Affymetrix GeneChip Human Mapping 500K	BRLMM	≥ 1%	≥ 95%	> 10-7	330124	IMPUTE	> 0%	proper-info ≥ 0.40	2420684	SNPtest
	GASP-1(controls)	Affymetrix GeneChip Human Mapping 500K	BRLMM	≥ 1%	≥ 95%	> 10-7	330124	IMPUTE	> 0%	proper-info ≥ 0.40	2420082	SNPtest
	GASP-2(cases)	Affymetrix GeneChip Human Mapping 5.0K	BLRMM-P	≥ 1%	≥ 95%	> 10-7	348163	IMPUTE	> 0%	proper-info ≥ 0.40	2427699	SNPtest
	GASP-2(controls)	Affymetrix GeneChip Human Mapping 5.0K	BLRMM-P	≥ 1%	≥ 95%	> 10-7	348163	IMPUTE	> 0%	proper-info ≥ 0.40	2422644	SNPtest
	GENDIAN	Affymetrix 6.0	BRLMM	≥ 1%	>95%	> 10-6	809137	minimac	≥ 1%	Rsq	28156860	ProbABEL
	GEOS	Illumina HumanOmni1-Quad_v1-0_B BeadChip	Illumina BeadStudio Genotyping Module version 3.3.7	≥2%	≥ 95%	> 10-4	861,131 (SNPs used for imputation)	IMPUTE	filter done at the meta-analysis	filter done at the meta-analysis	15709634	PLINK
	GerMIFS I	Affymetrix Mapping 500K Array Set	BRLMM	≥ 1%	≥ 98%	10-4 in controls	500716	IMPUTEv2	≥1%	none by study center	9732917	SNPTEST
	GerMIFS II	Affymetrix Genome-Wide Human SNP Array 6.0	Birdseed v2	≥ 1%	≥ 98%	10-4 in controls	909622	IMPUTEv2	≥1%	none by study center	9061135	SNPTEST
	GOOD	Illumina Infinium HumanHap 610K	BeadStudio	≥ 1%	≥ 98%	> 10-6	521160	MACH	NA	NA	2543887	MACH2QTL
	GOYA male	Illumina 610 k quad chip	Genome Studio (llumina)	≥ 1%	≥ 95%	> 10-7	545359	MACH	NA	r2 ≥ 0.30	2449993	Quicktest
	H2000 cases and controls	Illumina Human610-Quad BeadChip	Illuminus	0.05	0.95	1e-06	555388	MACH	NA	NA	2543887	ProbABEL
	HBCS	Illumina custom made BeadChip Human 670-Quad	Illuminus	≥ 5%	≥ 95%	> 10-6	533 491	MACH	NA	NA	2543887	ProbABEL
	HELIC-HA	HumanOmniExpress-12v1	GenCall	≥ 1%	≥99% for MAF<5% and ≥95% for MAF≥5%	> 10-4	622436	Impute v1.0.0	≥ 1%	None	2588434	GEMMA v0.92
	HELIC-HP	HumanOmniExpress-12v1	GenCall	≥ 1%	≥99% for MAF<5% and ≥95% for MAF≥5%	> 10-4	626714	Impute v1.0.0	≥ 1%	None	2586865	GEMMA v0.92
	HERITAGE Family Study	Illumina HumanCNV370-Quad v3.0	Illumina Genome Studio	≥ 1%	≥ 99%	> 10-6	324607	MACH	≥1%	r2 > 0.3	2453887	ProbABEL
	HYPERGENES cases	Illumina Human1M-Duov3_B	GenCall, Beadstudio	≥ 1%	>90%	> 10-7	Center I: 861759, Center II: 872576	MACH	NA	NA	2543887	Matlab
	HYPERGENES controls	Illumina Human1M-Duov3_B	GenCall, Beadstudio	≥ 1%	>90%	> 10-7	Center I: 861759, Center II: 872576	MACH	NA	NA	2543887	Matlab
	InCHIANTI	Illumina 550K	Beadstudio	≥ 1%	≥ 99%	> 10-6	498838	MACH	≥1%	Rsq ≥ 0.30	2542515	MERLIN-OFFLINE
	Johnston County Osteoarthritis Project	Illumina Infinium 1M-Duo bead arrays	BeadStudio	>0.5%	>98%	>10-4	1065734	MACH	NA	NA	2543887	R, ProbABEL
	KORA S3	Affymetrix 500K	BRLMM	NA	NA	NA	355344	IMPUTE	NA	NA	2527457	PROBABEL / SNPTEST (height)
	KORA S4	Affymetrix 6.0	Birdseed2	NA	NA	NA	909622	IMPUTE	NA	NA	2603464	PROBABEL / SNPTEST (height)
	LifeLines	Illumina Cyto SNP12 v2	GenomeStudio	≥ 1%	≥ 95%	> 10-4	257581	BEAGLE v3.1.0	>0%	Uploaded without filtering	2472812	PLINK1.07
	LOLIPOP_EW_A	Affymetrix 500K	BRLMN	≥ 1%	≥ 90%	> 10-6	374773	MACH	All	All	2557252	mach2qtl
	LOLIPOP_EW_P	Perlegen custom	Perlegen custom	≥ 1%	≥ 90%	> 10-6	184469	MACH	All	All	2177742	mach2qtl
	LOLIPOP_EW610	Illumina Human610	BeadStudio	≥ 1%	≥ 90%	> 10-6	544620	MACH	All	All	2543887	mach2qtl
	LURIC	Affymetrix 6.0	Birdseed v2	≥ 1%	≥ 98%	> 10-4	686195	MACH	NA	NA	2543887	QUICKTEST
	MAP	Affymetrix 6.0	Birdsuite, Broad Institute	≥ 1%	≥ 95%	> 10-6	750173	MACH (version 1.0.16a)	NA	NA	2543887	plink
	MGS	Affymetrix Genome-Wide Human SNP Array 6.0	Birdsuite 2.0	≥ 1%	≥ 95%	> 10-6	696492	MACH 1.0	≥1%	r2-hat ≥ 0.30	696492	PLINK and local software
	MICROS		BeadStudio	≥ 1%	≥ 98%	> 10-10	302507	MACH	NA	NA	2543888	ProbABEL
	MIGen	Affymetrix 6.0	Birdseed	≥ 1%	≥ 95%	> 10-6	727496	MACH	≥1%	proper-info ≥ 0.40	2499514	PLINK
	Mount Sinai BioMe	Affymetrix SNP 6.0	Birdsuite	≥ 1%	≥ 95%	> E-3	665889	MACH	all	all	3021329	MACH2QTL
	NBS	Illumina HumanHapCNV370-Duo BeadChip	BeadStudio	>1%	> 96%	> 10-6	312199	IMPUTE	>1%	No post-imputation QC applied conform analysis plan	2542995	SNPtest
	NELSON	Illumina Quad610 BeadChip	GenomeStudio (Illumina)	≥ 5%	≥ 98%	> 10-3	581712	BEAGLE 3.0.4	NA	NA	2543807	PLINK
	NFBC66	Illumina HumanCNV‐ 370DUO Analysis BeadChip	Standard Illumina BeadStudio	≥ 5%	≥ 95%	> 10‐4	328007	IMPUTE	none	proper‐info ≥ 0.40	2458713	SNPTEST
	NHS	Affymetrix Genome-Wide Human 6.0 array	Birdseed calling algorithm v2	≥ 2%	≥ 98%	> 10-4	704409	MACH	≥2%	r2-hat ≥ 0.30	29832397	ProbABEL
	NSPHS	ILLUMINA318K	BRLMM, BEADSTUDIO	≥ 1%	≥ 98%	> 10-6	318236	MACH 1.0	≥0%	rsqhat > 0.30	2398036	ProbABLE
	NTR-NESDA	Perlegen-Affymetrix 5.0	Perlegen proprietary	≥ 1%	≥ 95%	> 10-5	435291	IMPUTE	≥1%	proper-info ≥ 0.40	2543887	SNPTEST
	ORCADES	Illumina HumanHap300v2	BeadStudio	≥ 1%	≥ 98%	> 10-6	293687	MACH	NA	NA	2543888	ProbABEL
	PIVUS	Illumina OmniExpress+Metabochip	GenomeStudio	≥ 1%	≥99% (MAF<5%) or ≥95% (MAF≥5%)	> 10-6	738879	IMPUTE2	≥1%	proper-info ≥ 0.40	2659835	SNPtest
	PLCO	Illumina HumanHap300 and Illumina HumanHap240	Bead Studio	monomorphic SNPs	≥ 90%	none	523231	MACH	≥1%	MACH r2-hat ≥ 0.30	2527780	MACH2QTL
	PLCO2	Illumina HumanHap 550K; Illumina HumanHap 610K	Bead Studio	monomorphic SNPs	≥ 90%	> 10-6	525262	IMPUTE	≥1%	proper-info ≥ 0.40	2538067	SNPtest
	PREVEND	Illumina CytoSNP12 v2	GenomeStudio	≥ 1%	>=95%	>0.00001	232571	beagle	NA	NA	2269099	Plink 1.07
	PROCARDIS	Illumina 1M, Illumina 610K	Beadstudio	≥ 1%	≥ 95%	> 10-6	460920	MACH	NA	NA	2543887	STATA
	PROSPER/PHASE	Illumina 660K beadchip	Beadstudio	≥ 1%	≥ 97,5%	> 10-6	557.192	MACH	NA	NA	2,543,887	ProbABEL
	QFS	Illumina 610 Quad chip	Bead Studio Genotyping software	≥ 1%	≥ 95%	> 10-4	543 713	MACH	≥1%	r2 ≥ 0.3	2 460 214	GWAF
	QIMR	Illumina HumanHap 370 or 610	BeadStudio	≥ 1%	≥ 95%	> 10-6	271069	MACH	NA	NA	2543887	PLINK
	RISC	Affymetrix 6.0	Birdseed	>1%	≥98%	> 10-4	747423	MACH	>1%	r2 ≥ 0.3	2500497	MACH2QTL
	ROS	Affymetrix 6.0	Birdsuite, Broad Institute	≥ 1%	≥ 95%	> 10-6	750173	MACH (version 1.0.16a)	NA	NA	2543887	plink
	RS-I	Illumina / HumanHap 550K V.3 ADHumanHap 550 V.3 DUO;	Beadstudio Genecall	≥ 1%	≥ 97.5%	> 10-6	512349	MACH	≥1%	MACH R2 ≥ 0.3	2448227	MACH2QTL via GRIMP
	RS-II	Illumina / HumanHap 550K V.3 ADHumanHap 550 V.3 DUO;	Beadstudio Genecall	≥ 1%	≥ 97.5%	> 10-6	466389	MACH	≥1%	MACH R2 ≥ 0.3	2448227	MACH2QTL via GRIMP
	RS-III	Illumina / HumanHap610	Beadstudio Genecall	≥ 1%	≥ 97.5%	> 10-6	514073	MACH	≥1%	MACH R2 ≥ 0.3	2448227	MACH2QTL via GRIMP
	SardiNIA	Affymetrix10K, Affymetrix 500K, Affymetrix 6.0	BRLMM for 10K and 500K arrays, Birdseed_v2 for 6.0 array	> 0	>90% for 10K and 500 arrays, > 95% for 6.0 array	> 10-6	10,204 , 500,569 and 934,968 on 10K, 500K and 6.0 arrays respectively	MACH	> 0	R2 > 0.30	2325980	Merlin –fastassoc for quantitative traits; MACH2dat for dichotomous traits
	SEARCH	Illumina HumanHap 610 Quad	Illuminus	≥1%	≥95%	> 10-4	495229	In-house method similar to IMPUTE	≥1%	r2 > 0.3	2490510	In-house Analysis
	SHIP	Affymetrix Human SNP Array 6.0	Birdseed V2	≥ 0%	≥ 0%	≥ 0%	869224	IMPUTE	NA	NA	2748910	QUICKTEST
	SHIP-TREND	Illumina Human Omni 2.5	GenCall	> 0%	> 90%	> 10-4	1782967	IMPUTE	NA	NA	3437411	QUICKTEST
	SORBS	500K Affymetrix GeneChip (250K Sty and 250K Nsp arrays, Affymetrix, Inc) and Affymetrix Genome‐Wide Human SNP Array 6.0	BRLMM algorithm (Affymetrix, Inc) for 500K and Birdseed Algorithm for Genome‐Wide Human SNP Array 6.0	>1%	≥ 95%	> 10‐4	378513	IMPUTE	>1%	proper-info ≥ 0.40	2514716	ProbABEL
	T2D-WTCCC	Affymetrix GeneChip Human Mapping 500K	CHIAMO	≥ 5%	≥ 95%	> 10‐6	387667	IMPUTE	none	proper‐info ≥ 0.40	2425374	SNPTEST
	THISEAS	HumanOmniExpress12v1_B	Illuminus	none	≥ 98%	> 10-6	723645	NA	NA	NA	723645	PLINK
	TRAILS	Illumina Cyto SNP12 v2	GenomeStudio	≥ 1%	≥ 95%	> 10-4	260077	IMPUTE2	all	all	2631501	SNPTEST v2.2.0
	TWINGENE	Illumina HumanOmniExpress	GenomeStudio 2010.3	≥ 1%	≥ 97%	> 10-7	644556	IMPUTE2	NA	NA	2585373	PLINK
	TwinsUK	Illumina 317, Illumina 660, Illumina Omni Express 1M	Illuminus	≥ 1%	≥ 98%	> 10-6	874733	IMPUTE V2	≥1%	NA	3044097	SNPtest
	ULSAM	Illumina Omni2.5+Metabochip	GenomeStudio 2010.3	≥ 1%	≥99% (MAF<5%) or ≥95% (MAF≥5%)	> 10-6	1587454	IMPUTE2	≥1%	proper-info ≥ 0.40	3254527	SNPtest
	WGHS	Illumina HumanHap300 Duo "+"	BeadStudio v. 3.1	≥ 1%	≥ 90%	> 10-6	340349	MaCH 1.0.16	NA	NA	2608510	ProbAbel
	YFS	Illumina custom made BeadChip Human 670-Quad	Illuminus	≥ 5%	≥ 95%	> 10-6	546677	MACH	NA	NA	2543887	ProbABEL
	Metabochip Studies
	AMC-PAS	Illumina Metabochip	GenoSNP	NA	NA	none	196725	NA	NA	NA	196725	PLINK
	CARDIOGENICS	Illumina Metabochip	GenoSNP	NA	NA	none	196590	NA	NA	NA	196590	PLINK
	D2D2007, DPS, DR'S EXTRA, FUSION stage 2, and METSIM non-diabetics	Illumina Metabochip	BeadStudio version 3.3.7, Gentrain version 1.0	> 0%	≥ 98.15%	provided p for all SNPs but did not exclude	194729	NA	NA	NA	145465	EMMAX
	D2D2007, DPS, DR'S EXTRA, FUSION stage 2, and METSIM T2D	Illumina Metabochip	BeadStudio version 3.3.7, Gentrain version 1.0	> 0%	≥ 98.15%	provided p for all SNPs but did not exclude	194729	NA	NA	NA	138569	EMMAX
	DESIR	Illumina Metabochip	GeneCall				194763	NA	NA	NA		PLINK
	DIAGEN non-diabetics	Illumina Metabochip	BeadStudio version 3.3.7, Gentrain version 1.0	> 0%	≥ 98.15%	provided p for all SNPs but did not exclude	194729	NA	NA	NA	142743	EMMAX
	DIAGEN T2D	Illumina Metabochip	BeadStudio version 3.3.7, Gentrain version 1.0	> 0%	≥ 98.15%	provided p for all SNPs but did not exclude	194729	NA	NA	NA	137936	EMMAX
	EGCUT	Illumina CardioMetaboChip	GenomeStudio	≥1%	≥98%	>10-6	138178	NA	NA	NA	138178	SNPtest
	Ely Study	Illumina Metabochip	GeneCall	> 0%	≥ 95%	> 10-6	144581	NA	NA	NA	144581	PLINK
	EMIL SWABIA	Illumina Metabochip	GenCall	NA	≥ 95%	> 1x10-6	183031	NA	NA	NA	135686	PLINK
	EPIC-Norfolk T2D	Illumina Metabochip	GeneCall	> 0%	≥ 95%	> 10-6	140943	NA	NA	NA	140943	PLINK
	EPOGH-FLEMENGHO	Illumina Metabochip	Genome studio	No Filter	No Filter	No Filter	190517	NA	NA	NA	190517	R (GeneAbel)
	Fenland	Illumina Metabochip	GeneCall	MAF>0	≥ 95%	> 10-6	149819	NA	NA	NA	149819	PLINK
	GLACIER	Illumina Metabochip	Illuminus	> 0%	≥ 95%	> 10-6	189315	NA	NA	NA	189315	PLINK
	HEALTH2006	Illumina Metabochip	GeneCall	> 0%	≥ 90%	> 10-7	196725	NA	NA	NA	NA	PLINK
	HUNT 2 and Tromsø non-diabetics	Illumina Metabochip	BeadStudio version 3.3.7, Gentrain version 1.0	> 0%	≥ 98.15%	provided p for all SNPs but did not exclude	194729	NA	NA	NA	143806	EMMAX
	HUNT 2 and Tromsø T2D	Illumina Metabochip	BeadStudio version 3.3.7, Gentrain version 1.0	> 0%	≥ 98.15%	provided p for all SNPs but did not exclude	194729	NA	NA	NA	139415	EMMAX
	IMPROVE	Illumina Metabochip	GeneCall	> 0%	≥ 95%	> 10-6	185704	NA	NA	NA	185704	PLINK
	INTER99	Illumina CardioMetabochip	GeneCall	> 0%	≥ 90%	> 10-7	196725	NA	NA	NA	NA	PLINK
	KORA S3	Illumina Metabochip	Genome Studio	none	none	none	185781	NA	NA	NA	137614	PROBABEL / PLINK (Height)
	KORA S4	Illumina Metabochip	Genome Studio	none	none	none	185781	NA	NA	NA	138700	PROBABEL / PLINK (Height)
	MRC NSHD	Illumina Metabochip	GeneCall	> 0%	≥ 95%	> 10-6	147949	NA	NA	NA	147949	PLINK
	SCARFSHEEP	Illumina Metabochip	GeneCall	> 0%	≥ 95%	> 10-6	185704	NA	NA	NA	185704	PLINK
	STR	Illumina Cardio-Metabochip	GenCall	NA	≥ 90%	> 10-6	183961	NA	NA	NA	183961	Merlin
	Whitehall II metabochip	Illumina Metabochip	GeneCall	MAF>0	≥ 95%	> 10-6	151534	NA	NA	NA	151534	PLINK
								NA	NA	NA
