# Supplementary material for: The Influence of Age and Sex on Genetic Associations with Adult Body Size and Shape: A Large-Scale Genome-Wide Interaction Study
Source: PLoS Genet. 2015 Oct 1;11(10):e1005378. doi: 10.1371/journal.pgen.1005378 (PMC4591371; doi:10.1371/journal.pgen.1005378)
Supplement: S4 Table — The table is ordered according to Table 1. (XLSX) [file pgen.1005378.s020.xlsx]

## Sheet: Table S4 - BMI agediff loci ext
	SNP	Nearest Gene	Other Nearby Genes/Elements	Allelesa	Frequency effect allele (%)		Age ≤50 yrs								Age > 50 yrs
							Women				Men				Women				Men
				Effect/Other			b	p	n		b	p	n		b	p	n		b	p	n		pSexDiff	pAge&SexDiff	pOverall	pJoint4df
	rs9936385	FTO	CHD9; LOC643802; RBL2; AKTIP; RPGRIP1L; IRX3	C/T	0.3938		0.0861	1.343e-45	65227.2		0.1023	5.098e-52	50127		0.076	2.893e-54	105112		0.0703	1.861e-45	92365.8		0.760046	0.0557306	4.36464e-188	1.96186e-187
	rs2867125	TMEM18	ACP1; FAM150B; SH3YL1; SNTG2; LOC339822	C/T	0.827		0.0974	1.454e-35	64039.8		0.0721	4.893e-16	48893.9		0.055	3.809e-19	103902		0.047	5.683e-13	91676.8		0.0214315	0.244042	1.36431e-72	4.5889e-75
	rs12955983	MC4R	PMAIP1	G/A	0.2777		0.0703	8.274e-26	65034.3		0.065	2.148e-17	49413.2		0.0377	1.33e-12	104928		0.0392	2.322e-12	91662.3		0.708833	0.594275	1.96823e-58	9.12874e-60
	rs6737082	ADCY3	NCOA1; PTRHD1; CENPO; DNAJC27; DNAJC27-AS1; EFR3B; POMC; DNMT3A; MIR1301; DTNB	C/A	0.4663		0.0568	6.723e-18	53853.3		0.0306	6.477e-05	38337.6		0.0245	1.616e-06	88333.6		0.0187	0.0006522	73778.1		0.0138125	0.104923	3.45407e-24	4.86103e-26
	rs2821248	NEGR1	NEGR1-IT1	A/G	0.8263		0.0385	2.211e-06	59655.3		0.0456	7.022e-07	46411.6		0.014	0.02769	100136		0.0205	0.00197	88186.1		0.400912	0.968777	1.33346e-12	1.4461e-12
	rs1514174	TNNI3K	C1orf173; CRYZ; LRRIQ3; TYW3; FPGT; FPGT-TNNI3K	C/T	0.434		0.0477	1.931e-13	53827.2		0.027	0.0004239	38292.9		0.0119	0.01982	88258.7		0.0116	0.03446	73504.9		0.118584	0.103443	3.73358e-13	1.01155e-15
	rs591120	SEC16B	RASAL2; LOC7030102; RASAL2-AS1	C/G	0.1971		0.0384	6.033e-11	65224		0.0264	6.989e-05	50112.7		0.0176	0.0001755	105106		0.0106	0.03288	92374.5		0.0627249	0.654989	2.1625e-15	6.6565e-16
	rs11908421	CBLN4	MC3R	T/C	0.8052		0.0312	0.0001252	54196.3		0.0352	0.0001796	38378.9		0.0035	0.5881	88420.6		0.0116	0.09438	73863.7		0.419425	0.793084	7.45557e-06	2.06397e-06
	rs4947644	DDC	ZPBP; C7orf72; IKZF1; FIGNL1; LOC100129427; GRB10; COBL	T/C	0.5121		0.0255	6.483e-05	53690.1		0.0363	1.564e-06	38289.9		0.0041	0.4222	86245.2		0.0144	0.008664	72309.6		0.0894522	0.967868	1.82642e-08	1.88623e-09
	rs10840060	STK33	EIF3F; TUB; RIC3; LMO1; TRIM66; RPL27A; SNORA3; SNORA45; ST5; AKIP1; C11orf16; ASCL3; TMEM9B; TMEM9B-AS1	C/A	0.5034		0.0306	1.849e-07	63307.3		0.0275	4.512e-05	47389.9		0.013	0.006708	100935		0.0081	0.103	86872.7		0.317235	0.873375	8.2577e-11	5.69787e-11
	rs1459180	Intergeneic	LINC01111; HNF4G	G/T	0.5806		0.0218	0.0004175	63968.2		0.0344	7.305e-07	48944.4		0.0075	0.1258	102322		0.0098	0.05827	88407.2		0.2941	0.379198	3.18579e-08	1.07791e-08
	rs17747324	TCF7L2	MIR4295; VTI1A	T/C	0.7657		-0.0003	0.9677	63920.7		0.0095	0.2624	47651.7		0.0236	3.852e-05	103436		0.0385	2.889e-10	90336.5		0.0268904	0.716327	3.40495e-10	7.85239e-12
	rs3127574	SLC22A3	MAS1; AIRN; IGF2R; SLC22A1; SLC22A2; LPAL2; LPA; PLG; LOC729603	C/G	0.5075		-0.0031	0.5974	64127.3		0.0067	0.3129	48929.9		0.0131	0.005229	103792		0.0251	2.473e-07	91679.5		0.0181967	0.843506	4.21097e-06	3.31286e-07
	rs3769885	COBLL1	GRB14; SNORA70F; SLC38A11; SCN3A	A/G	0.4838		0.0002	0.97	60864.5		-0.0014	0.8379	46838		0.0222	2.219e-06	102776		0.0177	0.000367	89737		0.575282	0.799543	3.46641e-06	4.36265e-07
	rs4420638	APOC1	ZNF229; IGSF23; BCL3; PVRL2; CLPTM1; GEMIN7; EXOC3L2; KLC3; ZNF180; PVR; CBLC; TOMM40; RELB; PPP1R37; MARK4; ERCC1; CEACAM20; MIR4531; BCAM; APOE; CLASRP; BLOC1S3; CKM; CEACAM22P; CEACAM16; ZNF296; ERCC2; CEACAM19; APOC1P1; NKPD1; PPP1R13L; APOC4; TRAPPC6A; CD3EAP; APOC4−APOC2; APOC2	A/G	0.8186		-0.0042	0.6833	49218.7		-0.0106	0.3626	33977.7		0.0505	5.275e-10	84289.4		0.0289	0.0007679	67724.8		0.099518	0.436445	1.14289e-06	2.3581e-10
	aEffect allele is according to the BMI increasing allele in all men and women.
