# Supplementary material for: The Influence of Age and Sex on Genetic Associations with Adult Body Size and Shape: A Large-Scale Genome-Wide Interaction Study
Source: PLoS Genet. 2015 Oct 1;11(10):e1005378. doi: 10.1371/journal.pgen.1005378 (PMC4591371; doi:10.1371/journal.pgen.1005378)
Supplement: S6 Table — Abbreviations: Effect Allele (EA), Other Allele (OA), SNP-by-age interaction effect (bSNPxAGE), SNP-by-age interaction effect standard error (SESNPxAGE), SNP-by-age interaction P-value (PSNPxAGE). (XLSX) [file pgen.1005378.s022.xlsx]

## Sheet: Table S6 - BP (BMI) rev
	SNPa	Nearest Gene	EAb	OA		βSNPxAGE	SESNPxAGE	PSNPxAGE	Consistency of direction of beta estimate for systolic blood pressure with results for BMI		βSNPxAGE	SESNPxAGE	PSNPxAGE	Consistency of direction of beta estimate for diastolic blood pressure with results for BMI		βSNPxAGE	SESNPxAGE	PSNPxAGE	Consistency of direction of beta estimate for mean arterial pressure with results for BMI		βSNPxAGE	SESNPxAGE	PSNPxAGE	Consistency of direction of beta estimate for pulse pressure with results for BMI
	Effect estimate for BMI is larger in adults ≤50 years compared to adults >50 years: effect descreases across age
	rs9936385	FTO	C	T		0.0024419	0.0089358	0.78465	no		0.001434	0.0054494	0.79243	no		0.0018991	0.0061238	0.75647	no		0.0021416	0.00636	0.73632	no
	rs2867125	TMEM18	C	T		0.010656	0.011085	0.33642	no		0.0029285	0.0067634	0.66502	no		0.0051543	0.0075982	0.49755	no		0.007161	0.0078834	0.36369	no
	rs12955983	MC4R	G	A		-0.015992	0.009683	0.098631	yes		-0.0019637	0.0059097	0.73967	yes		-0.0067155	0.0066398	0.31183	yes		-0.013053	0.0068925	0.058263	yes
	rs6737082	ADCY3	C	A		-0.0086519	0.0085875	0.31369	yes		8.8196e-05	0.0052399	0.98657	no		-0.0026452	0.0058899	0.65335	yes		-0.010609	0.0061034	0.082178	yes
	rs2821248	NEGR1	A	G		0.0012656	0.011332	0.91108	no		-0.0031171	0.0068929	0.65111	yes		-0.0020326	0.0077539	0.79322	yes		0.0044344	0.0080746	0.58288	no
	rs1514174	TNNI3K	C	T		0.0051938	0.0085211	0.54218	no		0.0070667	0.0051939	0.17365	no		0.0059084	0.0058393	0.31162	no		-0.0023468	0.0060568	0.69842	yes
	rs633715*	SEC16B	C	T		-0.0028326	0.010809	0.79328	yes		-0.0062044	0.0065736	0.34525	yes		-0.0045811	0.0073923	0.53545	yes		-0.000555	0.0076681	0.9423	yes
	rs11908421	CBLN4	T	C		0.0070512	0.010574	0.50486	no		0.0044631	0.0064643	0.48993	no		0.0063866	0.0072666	0.37945	no		0.0025167	0.0074917	0.73692	no
	rs4947644	DDC	T	C		0.0080209	0.0089709	0.37127	no		0.008608	0.0051345	0.093639	no		0.0090706	0.0057679	0.11581	no		-0.0016639	0.0059842	0.78097	yes
	rs10840060	STK33	C	A		-0.00063908	0.0084513	0.93972	yes		-0.0048006	0.0051466	0.35093	yes		-0.003326	0.0057847	0.56532	yes		0.0032909	0.0060163	0.58437	no
	rs1459180	Intergeneic	G	T		0.0036494	0.008754	0.67676	no		-0.0042727	0.0053297	0.42274	yes		-0.002315	0.0059926	0.69927	yes		0.0064147	0.0062309	0.30325	no
	Effect estimate for BMI is larger in adults >50 years compared to adults <50 years: effect inscreases across age
	rs17747324	TCF7L2	T	C		0.0060867	0.010463	0.56073	yes		-0.0058999	0.0063839	0.35539	no		-0.0021665	0.0071407	0.76158	no		0.0065873	0.0074498	0.37658	yes
	rs3127574	SLC22A3	C	G		0.023031	0.008993	0.010436	yes		0.0068599	0.0051577	0.1835	yes		0.011415	0.0057885	0.048605	yes		0.014494	0.0059937	0.015599	yes
	rs3769885	COBLL1	A	G		0.012452	0.008469	0.14148	yes		0.0054683	0.0051698	0.29017	yes		0.0076774	0.0058102	0.18638	yes		0.0053385	0.0060184	0.37506	yes
	rs4420638	APOC1	A	G		0.00152	0.01918	0.93683	yes		-0.0061099	0.011389	0.59163	yes		-0.0034158	0.012933	0.79169	no		0.0055906	0.013655	0.68223	yes
	*SNP rs633715 was used as proxy for rs591120.
	a Loci are ordered by largest to smallest effect on BMI in adults ≤50 yrs.
	b Effect allele is according to the BMI increasing allele according to the associated age-group (see Table 1).
