# Supplementary material for: The Influence of Age and Sex on Genetic Associations with Adult Body Size and Shape: A Large-Scale Genome-Wide Interaction Study
Source: PLoS Genet. 2015 Oct 1;11(10):e1005378. doi: 10.1371/journal.pgen.1005378 (PMC4591371; doi:10.1371/journal.pgen.1005378)
Supplement: S7 Table — Abbreviations: Effect Alelle (EA), Other Allele (OA), High Density Lipoprotein Cholesterol (HDL), Low Density Lipoprotein (LDL), Total Cholesterol (TC), Triglycerides (TG). (XLSX) [file pgen.1005378.s023.xlsx]

## Sheet: Table S7 - Lipids (WHR)
								HDL								LDL								TC								TG
								WOMEN			MEN					WOMEN			MEN					WOMEN			MEN					WOMEN			MEN
	SNPa	Nearest Gene	EAb	OA	SexdiffType	StrongerSex		Z	P	N	Z	P	N	PSexdiff		Z	P	N	Z	P	N	PSexdiff		Z	P	N	Z	P	N	PSexdiff		Z	P	N	Z	P	N	PSexdiff
	rs2820443	LYPLAL1	T	C	SE	WOMEN		-1.748	0.0805	64118	-0.032	0.9748	38970	0.293948		1.062	0.2881	61803	1.649	0.09924	36840	0.511672		1.182	0.237	64235	1.905	0.05679	39104	0.438444		1.611	0.1073	59473	0.173	0.863	35288	0.397531
	rs998584	VEGFA	A	C	CED	WOMEN		-2.413	0.01581	59930	-4.702	2.58e-06	34782	0.0227278		0.046	0.9629	57639	0.135	0.8924	32675	0.936094		0.739	0.4596	60047	0.74	0.4592	34916	0.888397		2.677	0.007437	55289	5.704	1.17e-08	31104	0.00310818
	rs6717858	COBLL1	T	C	SE	WOMEN		-4.721	2.34e-06	64100	-0.151	0.8802	38953	0.00537887		2.377	0.01745	61785	1.615	0.1063	36823	0.861723		2.716	0.006598	64217	2.148	0.03169	39087	0.981727		4.39	1.14e-05	59455	1.756	0.0791	35271	0.197882
	rs4616635	ADAMTS9	C	G	SE	WOMEN		-0.944	0.3453	64115	0.717	0.4735	38968	0.251848		0.563	0.5733	61800	-0.937	0.3487	36838	0.277598		0.211	0.8329	64232	0.442	0.6586	39102	0.826897		0.886	0.3757	59470	1.197	0.2313	35286	0.683554
	rs2811434	PLXND1	T	G	SE	WOMEN		-0.548	0.5835	62553	-0.42	0.6747	37536	0.99716		-0.156	0.8764	60252	0.291	0.7714	35427	0.744538		-0.133	0.8941	62645	0.985	0.3246	37640	0.389797		0.751	0.4526	57833	-0.009	0.9931	33824	0.643103
	rs1936811	RSPO3	T	A	CED	WOMEN		-2.938	0.003308	64118	-1.626	0.104	38970	0.600246		0.218	0.8277	61803	-0.491	0.6235	36840	0.601761		1.323	0.1859	64235	-0.218	0.8277	39104	0.324274		2.882	0.003952	59473	1.155	0.2482	35288	0.398842
	rs10743579	ITPR2	A	C	CED	WOMEN		-3.11	0.00187	64118	-0.795	0.4263	38970	0.198733		-0.875	0.3816	61803	0.024	0.9808	36840	0.579766		-0.427	0.6695	64235	0.32	0.7492	39104	0.606581		3.812	0.0001379	59473	0.92	0.3577	35288	0.11018
	rs6958350	NFE2L3	T	C	CED	WOMEN		-0.03	0.9759	64081	-0.2	0.8412	38921	0.889205		0.765	0.4441	61766	2.044	0.04093	36791	0.249846		1.584	0.1133	64197	2.153	0.0313	39052	0.469359		2.99	0.002794	59435	3.013	0.002586	35236	0.573302
	rs1443512	HOXC13	A	C	CED	WOMEN		-0.442	0.6587	64118	-0.107	0.915	38970	0.851368		0.305	0.7603	61803	0.027	0.9781	36840	0.868928		0.349	0.7272	64235	0.503	0.6153	39104	0.855672		0.524	0.6005	59473	0.641	0.5218	35288	0.850839
	rs7830933	NKX2-6	A	G	SE	WOMEN		-0.086	0.9316	64118	0.548	0.5836	38970	0.627635		0.233	0.8161	61803	1.134	0.2568	36840	0.450121		-0.27	0.7871	64235	1.399	0.1619	39104	0.204413		0.674	0.5003	59473	1.702	0.08881	35288	0.34873
	rs11057396	CCDC92	A	C	SE	WOMEN		-2.368	0.0179	20603	-1.717	0.08594	17557	0.730408		2.16	0.03079	18410	-0.944	0.345	15866	0.0306634		2.168	0.03017	20619	-1.273	0.2032	17572	0.0161305		2.938	0.003306	18528	-0.244	0.8072	16056	0.0292241
	rs1294404	LY86	A	G	CED	WOMEN		-0.924	0.3557	64118	0.886	0.3754	38970	0.205206		-0.167	0.8672	61803	0.466	0.6411	36840	0.637702		-0.641	0.5214	64235	0.414	0.679	39104	0.471087		-0.349	0.7267	59473	-1.442	0.1493	35288	0.352678
	rs9687846	MAP3K1	A	G	SE	WOMEN		-2.753	0.005911	63726	-1.884	0.05963	38612	0.838096		2.128	0.03336	61411	0.925	0.3549	36482	0.571094		3.197	0.001387	63843	1.112	0.2663	38746	0.276808		4.236	2.28e-05	59081	1.696	0.0898	34930	0.21588
	rs6018158	EYA2	T	C	CED	WOMEN		0.934	0.3501	64118	-0.314	0.7532	38970	0.411136		0.397	0.6915	61803	0.346	0.729	36840	0.975064		1.559	0.119	64235	0.489	0.6245	39104	0.56632		1.287	0.1982	59473	0.684	0.4938	35288	0.80762
	rs745578	EYA1	A	G	SE	WOMEN		-2.631	0.008505	64118	-0.932	0.3514	38970	0.377444		0.605	0.545	61803	0.493	0.6223	36840	0.983644		0.91	0.3629	64235	1.059	0.2896	39104	0.783204		2.81	0.004959	59473	2.174	0.02968	35288	0.994002
	rs1045241	TNFAIP8	C	T	SE	WOMEN		-2.467	0.01361	64118	-1.363	0.1729	38967	0.658619		0.989	0.3227	61803	1.605	0.1085	36837	0.505376		1.587	0.1124	64235	0.546	0.585	39101	0.585249		1.999	0.04559	59473	0.568	0.57	35285	0.441392
	rs7492628	RPS6KA5	G	C	SE	WOMEN		-0.363	0.7167	64102	-0.496	0.6199	38951	0.866568		-0.335	0.7379	61787	-0.791	0.4292	36821	0.673443		-0.788	0.4306	64218	-1.469	0.1417	39085	0.500613		-0.05	0.9597	59456	-0.712	0.4767	35269	0.593634
	rs17819328	PPARG	G	T	SE	WOMEN		-0.99	0.322	64118	-1.148	0.2511	38970	0.766708		2.754	0.005884	61803	2.58	0.009866	36840	0.719489		4.377	1.2e-05	64235	3.397	0.0006802	39104	0.988625		2.815	0.004882	59251	3.149	0.001638	35288	0.439449
	rs12443634	CMIP	A	C	SE	WOMEN		-4.908	9.18e-07	64118	-1.446	0.1482	38970	0.0604858		-0.159	0.8739	61803	0.313	0.7539	36840	0.730155		-0.165	0.8691	64235	-0.022	0.9827	39104	0.932934		4.371	1.24e-05	59473	0.444	0.657	35288	0.02058
	rs4656767	GORAB	A	C	SE	WOMEN		0.478	0.6327	64118	1.269	0.2043	38970	0.479624		1.793	0.0729	61803	0.119	0.9053	36840	0.316563		2.196	0.02809	64235	-0.029	0.9765	39104	0.169527		1.604	0.1088	59473	-1.453	0.1461	35288	0.0331787
	rs13029520	MEIS1	T	C	SE	WOMEN		-0.271	0.786	64114	-0.764	0.4447	38966	0.662897		1.961	0.04988	61799	2.061	0.0393	36836	0.665028		1.025	0.3056	64231	0.94	0.3475	39100	0.911936		-0.036	0.971	59469	-0.791	0.429	35284	0.54539
	rs2092029	HMGXB4	C	T	SE	WOMEN		0.644	0.5199	64118	0.518	0.6044	38970	0.989974		2.452	0.01419	61803	3.217	0.001293	36840	0.29468		2.507	0.01217	64235	3.545	0.0003927	39104	0.210296		0.265	0.7909	59473	2.05	0.04037	35288	0.143649
	rs6971365	KLF14	C	T	SE	WOMEN		-5.479	4.28e-08	64118	-3.34	0.0008371	38970	0.462583		2.442	0.0146	61803	-2.088	0.03683	36840	0.00166038		2.416	0.01571	64235	-2.015	0.04388	39104	0.00210611		5.563	2.65e-08	59473	0.974	0.3303	35288	0.00871264
	rs9991328	FAM13A	T	C	SE	WOMEN		-3.26	0.001114	64118	-2.508	0.01214	38970	0.978912		2.249	0.0245	61803	-0.755	0.4503	36840	0.0486073		1.634	0.1022	64235	-1.163	0.2447	39104	0.0545965		1.736	0.08254	59473	0.869	0.3846	35288	0.710687
	rs7917772	SFXN2	A	G	SE	WOMEN		-1.101	0.2708	64118	0.404	0.6861	38970	0.319467		-1.285	0.1986	61803	-0.329	0.7422	36840	0.599671		-0.801	0.4231	64235	0.362	0.717	39104	0.436488		1.117	0.2642	59473	0.375	0.7079	35288	0.700569
	rs2956993	GANAB	G	T	SE	WOMEN		-2.237	0.02527	64118	-1.1	0.2714	38970	0.61154		-0.105	0.9166	61803	-1.49	0.1362	36840	0.264755		-0.623	0.5331	64235	-0.827	0.4081	39104	0.788098		1.548	0.1215	59473	-0.078	0.9378	35288	0.314204
	rs8066985	KCNJ2	A	G	SE	WOMEN		-1.67	0.09495	64118	1.771	0.0765	38970	0.0153724		0.531	0.5957	61803	1.349	0.1774	36840	0.457312		0.13	0.8969	64235	1.093	0.2744	39104	0.434352		1.371	0.1703	59473	-1.031	0.3026	35288	0.0982469
	rs17185536	SIM1	C	T	OED	WOMEN		-0.72	0.4718	64118	0.391	0.696	38970	0.452624		3.431	0.0006008	61803	0.353	0.7244	36840	0.069165		3.464	0.0005314	64235	1.269	0.2043	39104	0.25832		2.724	0.006444	59473	-0.541	0.5887	35288	0.0365391
	rs9648211	ISPD	A	G	SE	WOMEN		-1.367	0.1715	64118	-1.412	0.158	38970	0.784781		1.979	0.04782	61803	-0.485	0.6278	36840	0.111092		2.403	0.01625	64235	-0.794	0.4274	39104	0.0353613		1.938	0.05259	59473	0.453	0.6504	35288	0.410073
	rs3805389	NMU	A	G	OED	WOMEN		-2.109	0.03492	64118	-0.118	0.9059	38970	0.228731		0.254	0.7991	61803	0.35	0.7266	36840	0.903047		-0.094	0.925	64235	0.767	0.4432	39104	0.507627		0.749	0.4541	59251	0.699	0.4848	35288	0.923702
	rs3088050	NSD1	A	G	SE	MEN		0.145	0.8845	64116	0.357	0.7208	38966	0.847426		1.361	0.1734	61801	1.265	0.206	36836	0.865329		0.072	0.9429	64233	0.574	0.5658	39100	0.683079		-1.343	0.1793	59471	0.286	0.7747	35284	0.295512
	rs6088735	EDEM2	C	T	SE	MEN		0.642	0.5208	64118	2.307	0.02106	38970	0.154245		1.795	0.07272	61803	-0.623	0.5332	36840	0.111815		0.94	0.3472	64235	0.604	0.546	39104	0.918728		0.207	0.8362	59473	-0.666	0.5056	35288	0.513153
	rs7307410	LEMD3	C	G	SE	MEN		-1.656	0.09777	64118	-2.617	0.008868	38970	0.295685		0.27	0.7874	61803	-0.444	0.6572	36840	0.605543		0.335	0.7374	64235	-0.604	0.5457	39104	0.495065		-0.723	0.4696	59473	1.028	0.3041	35288	0.20926
	rs6088552	PIGU	G	A	SE	MEN		1.429	0.1531	62710	-0.08	0.9361	37650	0.347991		0.489	0.6246	60409	-0.018	0.9858	35541	0.75512		1.466	0.1425	62805	0.291	0.7712	37761	0.503909		1.167	0.2432	57993	-1.267	0.2052	33945	0.0862753
	rs972303	CDH10	T	C	SE	MEN		-1.175	0.2399	64118	-0.161	0.8717	38970	0.551535		0.05	0.9598	61803	2.033	0.04207	36840	0.114419		-0.686	0.4929	64235	2.235	0.02542	39104	0.0289554		-0.575	0.5655	59251	-0.315	0.7526	35288	0.918818
	rs4898764	GNPNAT1	G	A	OED	MEN		0.387	0.699	64118	-0.387	0.6988	38970	0.587026		-0.107	0.9151	61803	0.602	0.5475	36840	0.58789		0.612	0.5407	64235	0.001	0.9995	39104	0.707154		0.669	0.5036	59473	-0.946	0.3439	35288	0.246992
	rs17470444	SGCZ	A	G	OED	MEN		-0.094	0.9253	64093	0.307	0.7587	38957	0.764246		-0.448	0.654	61778	1.934	0.05313	36827	0.0711364		-0.065	0.9483	64210	0.972	0.3313	39090	0.42006		0.179	0.8583	59448	-0.036	0.9711	35274	0.890436
	rs2069664	IQGAP2	G	A	OED	MEN		-0.206	0.8371	64109	0.2	0.8416	38963	0.776114		0.611	0.5415	61794	-0.333	0.7391	36834	0.524141		0.632	0.5273	64225	0.069	0.945	39097	0.738101		0.468	0.6399	59463	-0.564	0.5726	35281	0.463923
	rs741361	SLC2A3	A	G	OED	MEN		1.336	0.1814	63053	-0.442	0.6585	38271	0.2421		-0.733	0.4636	60739	-0.146	0.8835	36144	0.739806		-0.854	0.3933	63169	-0.338	0.7356	38406	0.79596		-0.005	0.9963	58407	0.455	0.6493	34590	0.71613
	rs2673140	IRS1	G	A	OED	MEN		3.088	0.002018	64082	5.303	1.14e-07	38936	0.0223695		-0.431	0.6663	61767	-1.487	0.137	36806	0.36086		0.196	0.8448	64199	-0.69	0.4905	39069	0.506309		-2.352	0.01866	59437	-4.078	4.54e-05	35253	0.0725268
	rs2042995	TTN	C	T	OED	MEN		0.184	0.854	64114	0.397	0.6916	38966	0.841505		-0.329	0.7421	61799	-0.049	0.961	36836	0.871093		-1.189	0.2346	64231	-0.243	0.8078	39100	0.589325		-1.558	0.1193	59469	-0.957	0.3384	35284	0.847291
	rs10881574	RXRA	C	T	OED	MEN		-1.105	0.2691	56085	-0.82	0.4122	31496	0.994848		-0.55	0.5822	53799	0.376	0.7073	29435	0.529111		-0.748	0.4542	56202	-0.767	0.4431	31628	0.869192		-0.491	0.6233	51444	-0.513	0.6076	27816	0.902566
	rs7042428	PTPRD	A	G	OED	MEN		-0.099	0.9211	53748	-0.12	0.9047	29479	0.970075		-0.166	0.8683	51518	-1.289	0.1976	27504	0.34576		1.401	0.1612	53842	-0.632	0.5274	29589	0.179583		0.541	0.5884	49030	-0.108	0.9138	25775	0.685478
	rs17809093	CECR2	G	C	OED	MEN		0.185	0.853	52260	-0.51	0.6099	27345	0.601913		-0.014	0.989	50031	-0.476	0.6341	25458	0.704405		0.294	0.7686	52373	-1.424	0.1545	27472	0.184924		-0.823	0.4107	47618	-0.405	0.6857	23663	0.88616
	a Loci are ordered by largest to smallest effect on WHR in Women.
	b Effect allele is according to the WHR increasing allele according to the associated sex (see Table 2).
