# Supplementary material for: The Influence of Age and Sex on Genetic Associations with Adult Body Size and Shape: A Large-Scale Genome-Wide Interaction Study
Source: PLoS Genet. 2015 Oct 1;11(10):e1005378. doi: 10.1371/journal.pgen.1005378 (PMC4591371; doi:10.1371/journal.pgen.1005378)
Supplement: S10 Table — The table shows SNPs that meet a Bonferroni-corrected significance level (<0.05/44) for its sex-specific association with the lookup trait and no association with the lookup trait in the other sex. Only women-specific loci displayed similar patterns in the look-up data. None of the opposite effect direction loci showed opposite effects (requesting P<0.05 in both sexes) with a look-up trait. (XLSX) [file pgen.1005378.s026.xlsx]

## Sheet: Table S10 - RemarkSexdiff (WHR)
						WOMEN			MEN
	Trait	SNP	Gene	A1*	A2	Z	P	N	Z	P	N	PSexdiff	StrongerSex	SexdiffType
	HDL-C	rs12443634	CMIP	A	C	-4.908	9.18e-07	64118	-1.446	0.1482	38970	0.0604858	WOMEN	SE
	HDL-C	rs6717858	COBLL1	T	C	-4.721	2.34e-06	64100	-0.151	0.8802	38953	0.00537887	WOMEN	SE
	LDL-C	rs17185536	SIM1	C	T	3.431	0.0006008	61803	0.353	0.7244	36840	0.069165	WOMEN	OED
	TC	rs17185536	SIM1	C	T	3.464	0.0005314	64235	1.269	0.2043	39104	0.25832	WOMEN	OED
	TG	rs10743579	ITPR2	A	C	3.812	0.0001379	59473	0.92	0.3577	35288	0.11018	WOMEN	CED
	TG	rs12443634	CMIP	A	C	4.371	1.24e-05	59473	0.444	0.657	35288	0.02058	WOMEN	SE
	TG	rs6717858	COBLL1	T	C	4.39	1.14e-05	59455	1.756	0.0791	35271	0.197882	WOMEN	SE
	TG	rs6971365	KLF14	C	T	5.563	2.65e-08	59473	0.974	0.3303	35288	0.00871264	WOMEN	SE
	TG	rs9687846	MAP3K1	A	G	4.236	2.28e-05	59081	1.696	0.0898	34930	0.21588	WOMEN	SE
						BETA			BETA
	FI	rs2811434	PLXND1	T	G	0.018306	0.000511	32066	0.007356	0.213119	26058	0.166491	WOMEN	SE
	FI	rs6717858	COBLL1	T	C	0.015976	2.03e-05	42787	0.004546	0.24674	40460	0.0351718	WOMEN	SE
						OR			OR
	T2D	rs6971365	KLF14	C	T	1.13289	2e-05	12861	1.04907	0.0942859	14203	0.0604195	WOMEN	SE
	T2D (MC)	rs6971365	KLF14	C	T	1.0864	4.51e-06	35832	1.01081	0.505775	45403	0.0029324	WOMEN	SE
	T2D (MC)	rs2820443	LYPLAL1	T	C	1.06474	0.000526492	35831	1.02376	0.145092	45404	0.105189	WOMEN	SE
	HDL-C: HDL- cholesterol, LDL-C: LDL- cholesterol, TC- total cholesterol, TG: triglycerides, T2D: type 2 diabetes genome-wide results, T2DMC: type 2 diabetes metabochip results, FI: fasting insulin, FG: fasting glucose
	* WHR increasing allele
