# Supplementary material for: The Influence of Age and Sex on Genetic Associations with Adult Body Size and Shape: A Large-Scale Genome-Wide Interaction Study
Source: PLoS Genet. 2015 Oct 1;11(10):e1005378. doi: 10.1371/journal.pgen.1005378 (PMC4591371; doi:10.1371/journal.pgen.1005378)
Supplement: S11 Table — (XLSX) [file pgen.1005378.s027.xlsx]

## Sheet: Table S11 - GWASCatalog BMI
	Chr	Age strata with highest ǀβǀ	Current Study (CS) SNPa	CS position	Previously Identified (PI) SNP	PI position	Distance (bp) between PI and CS SNP	r2	PI Nearby Gene	Disease/Trait	PUBMEDID	P-value	OR/β	PI Risk Allele	PI EAF	PI Total Sample Size
	16	≤ 50 yrs	rs9936385	52376670	rs6499640	52327178	49492	0.147736	FTO	Weight	19079260	6e-14	5.5	A	0.65	117409
	16	≤ 50 yrs	rs9936385	52376670	rs6499640	52327178	49492	0.147736	FTO	Body mass index	19079260	4e-13	5.25	A	0.41	117409
	16	Age ≤ 50 yrs	rs9936385	52376670	rs9940128	52358255	18415	0.752842	FTO	Metabolic syndrome	22399527	2e-09	0.09	A	0.42	10564
	16	Age ≤ 50 yrs	rs9936385	52376670	rs9940128	52358255	18415	0.752842	FTO	Body mass index	23669352	4e-23	0.08	A	0.44	29880
	16	Age ≤ 50 yrs	rs9936385	52376670	rs1421085	52358455	18215	0.830565	FTO	Obesity	19151714	1e-28	1.39	C	0.4	16942
	16	Age ≤ 50 yrs	rs9936385	52376670	rs1421085	52358455	18215	0.830565	FTO	Obesity	23563607	6e-39	1.45	C	0.41	272295
	16	Age ≤ 50 yrs	rs9936385	52376670	rs1421085	52358455	18215	0.830565	FTO	Obesity (early onset extreme)	23563609	3e-28	1.44	C	0.41	9850
	16	Age ≤ 50 yrs	rs9936385	52376670	rs1421085	52358455	18215	0.830565	FTO	Dietary macronutrient intake	23636237	1e-09	0.1	C	0.42	78794
	16	Age ≤ 50 yrs	rs9936385	52376670	rs1558902	52361075	15595	0.830565	FTO	Waist circumference	19557197	5e-19	NR	NR	NR	70014
	16	Age ≤ 50 yrs	rs9936385	52376670	rs1558902	52361075	15595	0.830565	FTO	Obesity (early onset extreme)	20421936	5e-19	1.37	A	NR	8525
	16	Age ≤ 50 yrs	rs9936385	52376670	rs1558902	52361075	15595	0.830565	FTO	Body mass index	20935630	5e-120	0.39	A	0.42	249796
	16	Age ≤ 50 yrs	rs9936385	52376670	rs1558902	52361075	15595	0.830565	FTO	Obesity	23563607	2e-81	1.14	A	0.41	272295
	16	Age ≤ 50 yrs	rs9936385	52376670	rs1121980	52366748	9922	0.752842	FTO	Body mass index	18454148	4e-08	0.06	NR	NR	83216
	16	Age ≤ 50 yrs	rs9936385	52376670	rs1121980	52366748	9922	0.752842	FTO	HDL cholesterol	24097068	7e-09	-0.02	A	0.43	188577
	16	Age ≤ 50 yrs	rs9936385	52376670	rs62033400	52369289	7381	0.924007	FTO	Body mass index	24064335	2e-14	0.08	G	NR	28632
	16	Age ≤ 50 yrs	rs9936385	52376670	rs17817449	52370868	5802	0.924007	FTO	Obesity	21552555	2e-12	NR	NR	NR	2256
	16	Age ≤ 50 yrs	rs9936385	52376670	rs17817449	52370868	5802	0.924007	MIR1972-2, FTO	Breast cancer	23535729	6e-14	1.08	T	0.6	109797
	16	Age ≤ 50 yrs	rs9936385	52376670	rs8043757	52370951	5719	0.886089	FTO	Obesity	23563607	5e-110	1.23	T	0.4	272295
	16	Age ≤ 50 yrs	rs9936385	52376670	rs8050136	52373776	2894	0.924007	FTO	Type 2 diabetes	17463248	1e-12	1.17	A	0.38	4808
	16	Age ≤ 50 yrs	rs9936385	52376670	rs8050136	52373776	2894	0.924007	FTO	Type 2 diabetes	17463249	7e-14	1.23	A	0.4	13965
	16	Age ≤ 50 yrs	rs9936385	52376670	rs8050136	52373776	2894	0.924007	FTO	Type 2 diabetes	19056611	2e-17	1.3	NR	NR	13954
	16	Age ≤ 50 yrs	rs9936385	52376670	rs8050136	52373776	2894	0.924007	FTO	Body mass index	19079260	1e-47	8.04	A	0.41	117409
	16	Age ≤ 50 yrs	rs9936385	52376670	rs8050136	52373776	2894	0.924007	FTO	Weight	19079260	5e-36	7.05	A	0.41	117409
	16	Age ≤ 50 yrs	rs9936385	52376670	rs8050136	52373776	2894	0.924007	FTO	Body mass in chronic obstructive pulmonary disease	21037115	4e-08	NR	A	0.39	3452
	16	Age ≤ 50 yrs	rs9936385	52376670	rs8050136	52373776	2894	0.924007	FTO	Adiposity	21706003	3e-26	-0.06	C	0.6	76202
	16	Age ≤ 50 yrs	rs9936385	52376670	rs11075990	52377394	724	0.851485	FTO	Body mass index	23563607	2e-51	1.35	G	0.4	25859
	16	Age ≤ 50 yrs	rs9936385	52376670	rs9939609	52378028	1358	0.924007	FTO	Body mass index	17434869	2e-20	0.36	A	0.39	40253
	16	Age ≤ 50 yrs	rs9936385	52376670	rs9939609	52378028	1358	0.924007	FTO	Body mass index	19079261	4e-51	0.33	A	0.41	91469
	16	Age ≤ 50 yrs	rs9936385	52376670	rs9939609	52378028	1358	0.924007	FTO	Menarche (age at onset)	21102462	3e-08	-2.1	A	0.4	102533
	16	Age ≤ 50 yrs	rs9936385	52376670	rs9939609	52378028	1358	0.924007	FTO	Type 2 diabetes	22693455	1e-20	1.25	A	0.4	91187
	16	Age ≤ 50 yrs	rs9936385	52376670	rs7202116	52379116	2446	0.886089	FTO	Body mass index	22982992	2e-10	0.04	G	0.402	192479
	16	Age ≤ 50 yrs	rs9936385	52376670	rs7185735	52380152	3482	0.792627	FTO	Obesity	23563607	1e-79	1.33	G	0.4	272295
	16	Age ≤ 50 yrs	rs9936385	52376670	rs9941349	52382989	6319	0.793612	FTO	Obesity (extreme)	19553259	6e-12	1.48	T	0.43	3972
	16	Age ≤ 50 yrs	rs9936385	52376670	rs17817964	52385567	8897	0.807902	FTO	Body mass index	23583978	1e-10	0.07	T	0.12	195118
	16	Age ≤ 50 yrs	rs9936385	52376670	rs9930506	52387966	11296	0.771976	FTO	Obesity-related traits	17658951	3e-08	-0.16	A	0.54	7946
	16	Age ≤ 50 yrs	rs9936385	52376670	rs12149832	52400409	23739	0.830565	FTO	Body mass index	22344221	5e-22	0.07	A	0.2	62245
	16	Age ≤ 50 yrs	rs9936385	52376670	rs11642841	52402988	26318	0.830565	FTO	Type 2 diabetes	20581827	3e-08	1.13	A	NR	141454
	2	Age ≤ 50 yrs	rs2867125	612827	rs2947411	604168	8659	1	TMEM18	Menarche (age at onset)	21102462	2e-08	2.8	A	0.17	102533
	2	Age ≤ 50 yrs	rs2867125	612827	rs2867125	612827	0	1	TMEM18	Body mass index	20935630	3e-49	0.31	C	0.83	249796
	2	Age ≤ 50 yrs	rs2867125	612827	rs6711012	614034	1207	1	TMEM18	Obesity	23563607	3e-40	1.18	C	0.82	272295
	2	Age ≤ 50 yrs	rs2867125	612827	rs6711012	614034	1207	1	TMEM18	Obesity	23563607	6e-35	1.11	C	0.82	272295
	2	Age ≤ 50 yrs	rs2867125	612827	rs2903492	614678	1851	1	TMEM18	Body mass index	23563607	6e-15	1.26	A	0.83	25859
	2	Age ≤ 50 yrs	rs2867125	612827	rs12463617	619244	6417	1	TMEM18	Obesity (early onset extreme)	23563609	2e-13	1.42	C	0.85	9850
	2	Age ≤ 50 yrs	rs2867125	612827	rs12463617	619244	6417	1	TMEM18	Body mass index	23669352	3e-17	-0.1	A	0.15	29880
	2	Age ≤ 50 yrs	rs2867125	612827	rs6548238	624905	12078	1	TMEM18	Body mass index	19079261	1e-18	0.26	C	0.84	91469
	2	Age ≤ 50 yrs	rs2867125	612827	rs7561317	634953	22126	1	TMEM18	Weight	19079260	2e-18	6.47	G	0.84	117409
	2	Age ≤ 50 yrs	rs2867125	612827	rs7561317	634953	22126	1	TMEM18	Body mass index	19079260	4e-17	6.12	G	0.84	117409
	2	Age ≤ 50 yrs	rs2867125	612827	rs10189761	636364	23537	1	TMEM18	Obesity	23563607	6e-24	1.24	A	0.82	272295
	18	Age ≤ 50 yrs	rs12955983	56023969	rs7234864	55885837	138132	0.499076	PMAIP1, MC4R	Body mass index	23669352	4e-17	0.08	T	0.26	29880
	18	Age ≤ 50 yrs	rs12955983	56023969	rs2331841	55979617	44352	0.307821	MC4R	Body mass index	22344221	2e-11	0.05	A	0.25	62245
	18	Age ≤ 50 yrs	rs12955983	56023969	rs6567160	55980115	43854	0.772107	MC4R	Body mass index	24064335	8e-19	0.09	C	NR	28632
	18	Age ≤ 50 yrs	rs12955983	56023969	rs6567160	55980115	43854	0.772107	MC4R	Fat body mass	24064335	3e-11	0.09	C	NR	16891
	18	Age ≤ 50 yrs	rs12955983	56023969	rs571312	55990749	33220	0.812391	MC4R	Body mass index	20935630	6e-42	0.23	A	0.24	249796
	18	Age ≤ 50 yrs	rs12955983	56023969	rs12967135	56000003	23966	0.812391	RPS3A,MC4R	HDL cholesterol	20686565	7e-09	-0.42	A	0.23	99900
	18	Age ≤ 50 yrs	rs12955983	56023969	rs12967135	56000003	23966	0.812391	MC4R	HDL cholesterol	24097068	4e-08	-0.03	A	0.25	188577
	18	Age ≤ 50 yrs	rs12955983	56023969	rs538656	56001402	22567	0.812391	MC4R	Obesity	23563607	2e-36	1.15	T	0.24	272295
	18	Age ≤ 50 yrs	rs12955983	56023969	rs17782313	56002077	21892	0.772107	MC4R	Body mass index	18454148	3e-15	0.05	C	0.24	83216
	18	Age ≤ 50 yrs	rs12955983	56023969	rs17782313	56002077	21892	0.772107	MC4R	Body mass index	19079261	5e-18	0.2	C	0.21	91469
	18	Age ≤ 50 yrs	rs12955983	56023969	rs17782313	56002077	21892	0.772107	MC4R	Obesity	19151714	5e-15	1.22	C	0.18	16942
	18	Age ≤ 50 yrs	rs12955983	56023969	rs17782313	56002077	21892	0.772107	MC4R	height	20881960	3.8e-11	-0.02	T		183727
	18	Age ≤ 50 yrs	rs12955983	56023969	rs17782313	56002077	21892	0.772107	MC4R	Height	20881960	4e-11	-0.03	T	0.76	183727
	18	Age ≤ 50 yrs	rs12955983	56023969	rs10871777	56002743	21226	0.812391	MC4R	Obesity	23563607	2e-27	1.1	G	0.24	272295
	18	Age ≤ 50 yrs	rs12955983	56023969	rs476828	56003567	20402	0.812391	MC4R	Obesity (early onset extreme)	23563609	9e-14	1.33	C	0.24	9850
	18	Age ≤ 50 yrs	rs12955983	56023969	rs11152213	56003928	20041	0.812391	MC4R	Obesity	23563607	3e-22	1.19	C	0.24	272295
	18	Age ≤ 50 yrs	rs12955983	56023969	rs8089364	56009809	14160	0.904077	MC4R	Body mass index	23563607	4e-21	1.24	C	0.27	25859
	18	Age ≤ 50 yrs	rs12955983	56023969	rs489693	56033767	9798	0.625181	MC4R	Antipsychotic drug-induced weight gain	22566560	6e-12	NR	NR	0.34	344
	18	Age ≤ 50 yrs	rs12955983	56023969	rs12970134	56035730	11761	1	MC4R	Waist circumference and related phenotypes	18454146	2e-09	0.88	A	0.36	14639
	18	Age ≤ 50 yrs	rs12955983	56023969	rs12970134	56035730	11761	1	MC4R	Weight	19079260	5e-13	4.66	A	0.3	117409
	18	Age ≤ 50 yrs	rs12955983	56023969	rs12970134	56035730	11761	1	MC4R	Body mass index	19079260	1e-12	4.38	A	0.3	117409
	2	Age ≤ 50 yrs	rs6737082	24991544	rs11895026	24890362	101182	0.280187	CENPO,ADCY3,POMC	Height	23563607	1e-13	1.19	A	0.24	25899
	2	Age ≤ 50 yrs	rs6737082	24991544	rs7586879	24970481	21063	0.355563	ADCY3	Body mass index	23583978	4e-08	0.05	T	0.34	195118
	2	Age ≤ 50 yrs	rs6737082	24991544	rs6545800	24972389	19155	0.643984	ADCY3	Inflammatory bowel disease	23128233	6e-16	1.11	T	0.445	77064
	2	Age ≤ 50 yrs	rs6737082	24991544	rs6545814	24984820	6724	0.779221	ADCY3, DNAJC27	Body mass index	22344219	1e-13	3.26	G	0.45	83048
	2	Age ≤ 50 yrs	rs6737082	24991544	rs10182181	25003800	12256	0.82723	ADCY3,POMC	Obesity	23563607	1e-17	1.08	G	0.46	272295
	2	Age ≤ 50 yrs	rs6737082	24991544	rs10182181	25003800	12256	0.82723	ADCY3,POMC	Obesity	23563607	3e-14	1.05	G	0.46	272295
	2	Age ≤ 50 yrs	rs6737082	24991544	rs713586	25011512	19968	0.82723	RBJ, ADCY3, POMC	Body mass index	20935630	6e-22	0.14	C	0.47	249796
	2	Age ≤ 50 yrs	rs6737082	24991544	rs1172294	25022704	31160	0.592476	ADCY3,DNAJC27,POMC	Pubertal anthropometrics	23449627	1e-08	-0.08	G	0.45	10799
	2	Age ≤ 50 yrs	rs6737082	24991544	rs4665736	25041103	49559	0.558841	DNAJC27	Height	20881960	7e-16	0.03	T	0.54	183727
	2	Age ≤ 50 yrs	rs6737082	24991544	rs4665736	25041103	49559	0.558841	DNAJC27	height	20881960	7.3e-16	0.029	T		183727
	2	Age ≤ 50 yrs	rs6737082	24991544	rs478222	25155259	163715	0.369657	EFR3B, 3NCOA1, C2orf79, CENPO, ADCY3, DNAJC27, POMC, DN	Type 1 diabetes	21980299	4e-09	1.22	NR	0.59	28010
	2	≤ 50 yrs	rs6737082	24991544	rs1561288	25222506	230962	0.173901	POMC	Body mass index	23669352	5e-08	-0.06	T	0.22	29880
	2	Age ≤ 50 yrs	rs6737082	24991544	rs13428823	25226802	235258	0.315452	POMC	Height	23563607	6e-12	1.17	G	0.37	25899
	2	≤ 50 yrs	rs6737082	24991544	rs13428812	25345971	354427	0.116413	DNMT3A	Crohn's disease	21102463	9e-10	1.06	G	0.326	51523
	1	Age ≤ 50 yrs	rs2821248	72348148	rs3101336	72523773	175625	0.239694	NEGR1	Obesity	23563607	1e-13	1.12	C	0.61	149705
	1	Age ≤ 50 yrs	rs2821248	72348148	rs3101336	72523773	175625	0.239694	NEGR1	Obesity (early onset extreme)	23563609	2e-08	1.21	C	0.6	9850
	1	Age ≤ 50 yrs	rs2821248	72348148	rs2568958	72537704	189556	0.239694	NEGR1	Body mass index	19079260	1e-11	3.77	A	0.58	117409
	1	Age ≤ 50 yrs	rs2821248	72348148	rs2568958	72537704	189556	0.239694	NEGR1	Weight	19079260	2e-08	3.37	A	0.58	117409
	1	Age ≤ 50 yrs	rs2821248	72348148	rs2568958	72537704	189556	0.239694	NEGR1	Obesity	23563607	4e-16	1.06	A	0.61	272295
	1	Age ≤ 50 yrs	rs2821248	72348148	rs2568958	72537704	189556	0.239694	NEGR1	Body mass index	23563607	2e-14	1.16	A	0.6	25859
	1	Age ≤ 50 yrs	rs2821248	72348148	rs2815752	72585028	236880	0.248256	NEGR1	Body mass index	20935630	2e-22	0.13	A	0.61	249796
	1	Age ≤ 50 yrs	rs2821248	72348148	rs7531118	72609827	261679	0.252607	NEGR1	Obesity	23563607	2e-17	1.08	C	0.56	272295
	1	Age ≤ 50 yrs	rs2821248	72348148	rs1993709	72611117	262969	0.617829	NEGR1	Obesity (early onset extreme)	23563609	5e-13	1.38	G	0.81	9850
	1	Age ≤ 50 yrs	rs1514174	74765651	rs1514177	74763990	1661	1	TNNI3K	Obesity	23563607	5e-09	1.06	C	0.43	149705
	1	Age ≤ 50 yrs	rs1514174	74765651	rs1514175	74764232	1419	1	TNNI3K	Body mass index	20935630	8e-14	0.07	A	0.43	249796
	1	Age ≤ 50 yrs	rs1514174	74765651	rs1514175	74764232	1419	1	TNNI3K	Body mass index	23669352	3e-11	0.06	A	0.43	29880
	1	Age ≤ 50 yrs	rs1514174	74765651	rs1514174	74765651	0	1	TNNI3K	Obesity	23563607	1e-08	1.04	C	0.44	149705
	1	≤ 50 yrs	rs591120	176169376	rs633715	176119203	50173	0.389875	SEC16B	Menarche (age at onset)	21102462	2e-08	-2.6	C	0.2	102533
	1	≤ 50 yrs	rs591120	176169376	rs633715	176119203	50173	0.389875	SEC16B	Obesity	23563607	9e-23	1.12	C	0.19	272295
	1	≤ 50 yrs	rs591120	176169376	rs633715	176119203	50173	0.389875	SEC16B	Obesity	23563607	7e-20	1.08	C	0.2	272295
	1	≤ 50 yrs	rs591120	176169376	rs633715	176119203	50173	0.389875	SEC16B	Obesity	23563607	4e-19	1.19	C	0.19	272295
	1	≤ 50 yrs	rs591120	176169376	rs633715	176119203	50173	0.389875	SEC16B	Body mass index	23563607	5e-12	1.21	C	0.19	25859
	1	≤ 50 yrs	rs591120	176169376	rs516636	176122140	47236	0.389875	SEC16B	Body mass index	22344221	3e-09	0.05	A	0.22	62245
	1	≤ 50 yrs	rs591120	176169376	rs543874	176156103	13273	0.471963	SEC16B	Body mass index	20935630	4e-23	0.22	G	0.19	249796
	1	≤ 50 yrs	rs591120	176169376	rs543874	176156103	13273	0.471963	SEC16B	Body mass index	23583978	2e-13	0.06	G	0.25	195118
	1	≤ 50 yrs	rs591120	176169376	rs543874	176156103	13273	0.471963	SEC16B	Body mass index	23669352	4e-11	0.08	G	0.19	29880
	1	≤ 50 yrs	rs591120	176169376	rs10913469	176180142	10766	0.424892	SEC16B, RASAL2	Weight	19079260	1e-08	3.82	C	0.2	117409
	11	Age ≤ 50 yrs	rs10840060	8456621	rs4929949	8561169	104548	0.928805	RPL27A, TUB	Body mass index	20935630	3e-09	0.06	C	0.52	249796
	11	Age ≤ 50 yrs	rs10840060	8456621	rs4929923	8595776	139155	0.49615	TRIM66	Menarche (age at onset)	21102462	1e-08	2.3	T	0.36	102533
	11	Age ≤ 50 yrs	rs10840060	8456621	rs11042023	8619092	162471	0.506693	RPL27A	Obesity	23563607	1e-11	1.07	C	0.65	272295
	10	Age > 50 yrs	rs17747324	114742493	rs7901695	114744078	1585	0.590255	TCF7L2	Type 2 diabetes	17463249	1e-48	1.37	C	NR	13965
	10	Age > 50 yrs	rs17747324	114742493	rs4506565	114746031	3538	0.590255	TCF7L2	Type 2 diabetes	17554300	5e-12	1.36	T	0.32	13965
	10	Age > 50 yrs	rs17747324	114742493	rs4506565	114746031	3538	0.590255	TCF7L2	Fasting glucose-related traits	20081858	1e-08	NR	T	0.31	122744
	10	Age > 50 yrs	rs17747324	114742493	rs7903146	114748339	5846	0.658045	TCF7L2	Type 2 diabetes	17293876	2e-34	1.65	T	0.3	6786
	10	Age > 50 yrs	rs17747324	114742493	rs7903146	114748339	5846	0.658045	TCF7L2	Type 2 diabetes	17460697	2e-10	1.38	NR	0.3	16135
	10	Age > 50 yrs	rs17747324	114742493	rs7903146	114748339	5846	0.658045	TCF7L2	Type 2 diabetes	17463246	2e-31	1.38	T	0.26	13781
	10	Age > 50 yrs	rs17747324	114742493	rs7903146	114748339	5846	0.658045	TCF7L2	Type 2 diabetes	17463248	1e-08	1.34	T	0.18	4808
	10	Age > 50 yrs	rs17747324	114742493	rs7903146	114748339	5846	0.658045	TCF7L2	Type 2 diabetes	17668382	5e-08	1.71	A	NR	6346
	10	Age > 50 yrs	rs17747324	114742493	rs7903146	114748339	5846	0.658045	TCF7L2	Type 2 diabetes	18372903	3e-23	1.37	T	NR	89920
	10	Age > 50 yrs	rs17747324	114742493	rs7903146	114748339	5846	0.658045	TCF7L2	Type 2 diabetes	19056611	9e-30	1.49	NR	NR	13954
	10	Age > 50 yrs	rs17747324	114742493	rs7903146	114748339	5846	0.658045	TCF7L2	Type 2 diabetes	19056611	6e-16	1.31	NR	NR	13954
	10	Age > 50 yrs	rs17747324	114742493	rs7903146	114748339	5846	0.658045	TCF7L2	Type 2 diabetes	19401414	8e-12	1.54	T	0.04	12999
	10	Age > 50 yrs	rs17747324	114742493	rs7903146	114748339	5846	0.658045	TCF7L2	Type 2 diabetes and other traits	19734900	1e-30	1.48	T	0.27	14051
	10	Age > 50 yrs	rs17747324	114742493	rs7903146	114748339	5846	0.658045	TCF7L2	Type 2 diabetes	20581827	2e-51	1.4	T	NR	141454
	10	Age > 50 yrs	rs17747324	114742493	rs7903146	114748339	5846	0.658045	TCF7L2	Proinsulin levels	21873549	2e-20	NR	T	0.3	27079
	10	Age > 50 yrs	rs17747324	114742493	rs7903146	114748339	5846	0.658045	TCF7L2	Type 2 diabetes	22101970	2e-15	1.46	T	0.26 (	6488
	10	Age > 50 yrs	rs17747324	114742493	rs7903146	114748339	5846	0.658045	TCF7L2	Fasting glucose-related traits (interaction with BMI)	22581228	2e-14	NR	NR	NR	96496
	10	Age > 50 yrs	rs17747324	114742493	rs7903146	114748339	5846	0.658045	TCF7L2	Type 2 diabetes	22693455	2e-40	1.58	T	0.29	91187
	10	Age > 50 yrs	rs17747324	114742493	rs7903146	114748339	5846	0.658045	TCF7L2	Type 2 diabetes	22693455	4e-21	1.26	T	0.29	91187
	10	Age > 50 yrs	rs17747324	114742493	rs7903146	114748339	5846	0.658045	TCF7L2	Type 2 diabetes	23209189	1e-35	1.51	T	0.3	33474
	10	Age > 50 yrs	rs17747324	114742493	rs7903146	114748339	5846	0.658045	TCF7L2	Type 2 diabetes	23300278	9e-75	1.19	T	0.5	81010
	10	Age > 50 yrs	rs17747324	114742493	rs7903146	114748339	5846	0.658045	TCF7L2	Type 2 diabetes	23300278	2e-38	1.15	T	0.3	81010
	10	Age > 50 yrs	rs17747324	114742493	rs7903146	114748339	5846	0.658045	TCF7L2	Type 2 diabetes	23300278	3e-35	1.15	T	0.3	81010
	10	Age > 50 yrs	rs17747324	114742493	rs7903146	114748339	5846	0.658045	TCF7L2	Type 2 diabetes	23300278	6e-22	1.3	T	0.31	81010
	10	Age > 50 yrs	rs17747324	114742493	rs7903146	114748339	5846	0.658045	TCF7L2	Type 2 diabetes	23300278	3e-19	1.44	T	0.31	81010
	10	Age > 50 yrs	rs17747324	114742493	rs7903146	114748339	5846	0.658045	TCF7L2	Type 2 diabetes	23945395	2e-15	1.48	T	0.04	65206
	10	Age > 50 yrs	rs17747324	114742493	rs7903146	114748339	5846	0.658045	TCF7L2	Type 2 diabetes	24390345	1e-14	1.37	T	NR	19651
	10	Age > 50 yrs	rs17747324	114742493	rs7904519	114763917	21424	0.376499	TCF7L2	Breast cancer	23535729	3e-08	1.06	G	0.46	109797
	6	> 50 yrs	rs3127574	160711360	rs2279463	160588379	122981	0.108658	SLC22A2	Chronic kidney disease	20383146	6e-12	-0.01	G	0.12	90075
	6	> 50 yrs	rs3127574	160711360	rs3127573	160601383	109977	0.144967	SLC22A2	Creatinine levels	20383145	7e-10	1.1	G	0.13	40438
	6	Age > 50 yrs	rs3127574	160711360	rs3120139	160661612	49748	0.348212	SLC22A3	Lp (a) levels	21900290	4e-09	0.32	A	0.13	1450
	6	Age > 50 yrs	rs3127574	160711360	rs9364554	160753654	42294	0.439054	SLC22A3	Prostate cancer	18264097	6e-10	1.17	T	0.29	10382
	6	Age > 50 yrs	rs3127574	160711360	rs7758229	160760242	48882	0.564512	SLC22A3	Colorectal cancer	21242260	8e-09	1.28	T	NR	11263
	6	Age > 50 yrs	rs3127574	160711360	rs6919346	160880349	168989	0.224409	LPA	Lp (a) levels	19124843	4e-11	-0.66	NR	0.16	1411
	6	Age > 50 yrs	rs3127574	160711360	rs10455872	160930108	218748	0.287824	LPA	Lp (a) levels	21900290	5e-39	1.28	G	0.07	1450
	6	Age > 50 yrs	rs3127574	160711360	rs10455872	160930108	218748	0.287824	LPA	Response to statin therapy (LDL-C)	22331829	5e-15	6.8	NR	NR	6989
	6	Age > 50 yrs	rs3127574	160711360	rs10455872	160930108	218748	0.287824	LPA	Response to statin therapy	22368281	1e-09	-0.28	A	NR	5252
	6	Age > 50 yrs	rs3127574	160711360	rs10455872	160930108	218748	0.287824	LPA	Lipoprotein-associated phospholipase A2 activity change in response to statin th	23118302	2e-16	4.8	G	0.05	5329
	6	Age > 50 yrs	rs3127574	160711360	rs10455872	160930108	218748	0.287824	LPA	Aortic-valve calcification	23388002	3e-11	2.05	G	0.07	12985
	6	Age > 50 yrs	rs3127574	160711360	rs10455872	160930108	218748	0.287824	SLC22A3, LPAL2, LPA	Coronary artery disease or large artery stroke	24262325	9e-14	NR	NR	NR	100321
	6	Age > 50 yrs	rs3127574	160711360	rs10455872	160930108	218748	0.287824	SLC22A3, LPAL2, LPA	Coronary artery disease or ischemic stroke	24262325	2e-12	NR	NR	NR	123388
	2	> 50 yrs	rs3769885	165300636	rs3923113	165210095	90541	0.194969	GRB14	Type 2 diabetes	21874001	1e-08	1.09	A	0.74	58587
	2	Age > 50 yrs	rs3769885	165300636	rs10195252	165221337	79299	0.270337	COBLL1	Triglycerides	20686565	2e-10	-2.01	C	0.4	96598
	2	Age > 50 yrs	rs3769885	165300636	rs13389219	165237122	63514	0.317661	COBLL1	Waist-hip ratio	23563607	3e-08	1.13	C	0.57	16958
	2	Age > 50 yrs	rs3769885	165300636	rs6717858	165247907	52729	0.354158	COBLL1, SNORA70F, GRB14	Sexual dimorphism in anthropometric traits	23754948	6e-16	NR	T	NR	270775
	19	> 50 yrs	rs4420638	50114786	rs6857	50084094	30692	0.538893	PVRL2	Alzheimer's disease (age of onset)	22005931	2e-10	NR	NR	NR	2222
	19	> 50 yrs	rs4420638	50114786	rs6857	50084094	30692	0.538893	PVRL2	Alzheimer's disease biomarkers	23419831	1e-10	NR	T	0.28	555
	19	> 50 yrs	rs4420638	50114786	rs157580	50087106	27680	0.108811	APO cluster	LDL cholesterol	19060910	5e-08	-0.11	G	0.29	4763
	19	> 50 yrs	rs4420638	50114786	rs157580	50087106	27680	0.108811	TOMM40, APOE	LDL cholesterol	19060911	2e-19	-0.11	G	0.33	17797
	19	> 50 yrs	rs4420638	50114786	rs157580	50087106	27680	0.108811	TOMM40, APOE	Alzheimer's disease	19125160	1e-40	NR	NR	NR	970
	19	> 50 yrs	rs4420638	50114786	rs157580	50087106	27680	0.108811	APOE	Alzheimer's disease	21627779	8e-89	1.69	NR	NR	24522
	19	> 50 yrs	rs4420638	50114786	rs2075650	50087459	27327	0.455746	TOMM40, APOE	Cholesterol, total	19060911	3e-19	0.14	G	0.15	22562
	19	> 50 yrs	rs4420638	50114786	rs2075650	50087459	27327	0.455746	APOE, TOMM40	Alzheimer's disease	19734902	2e-157	2.53	NR	0.15	16152
	19	> 50 yrs	rs4420638	50114786	rs2075650	50087459	27327	0.455746	APOE	Alzheimer's disease	19734903	2e-16	NR	NR	0.9	14635
	19	> 50 yrs	rs4420638	50114786	rs2075650	50087459	27327	0.455746	TOMM40, APOE	Alzheimer's disease	20061627	3e-11	NR	NR	0.15	699
	19	> 50 yrs	rs4420638	50114786	rs2075650	50087459	27327	0.455746	APOE	Alzheimer's disease	20460622	1e-295	2.53	G	0.14	45647
	19	> 50 yrs	rs4420638	50114786	rs2075650	50087459	27327	0.455746	APOE,TOMM40	Alzheimer's disease (late onset)	20885792	5e-36	2.94	G	0.2	5376
	19	> 50 yrs	rs4420638	50114786	rs2075650	50087459	27327	0.455746	TOMM40, APOE	Longevity	21418511	3e-17	1.41	NR	0.855	11731
	19	> 50 yrs	rs4420638	50114786	rs2075650	50087459	27327	0.455746	TOMM40	Cardiovascular disease risk factors	21943158	2e-14	0.15	G	0.15	11683
	19	> 50 yrs	rs4420638	50114786	rs2075650	50087459	27327	0.455746	TOMM40	Cardiovascular disease risk factors	21943158	4e-08	-0.12	G	0.15	11683
	19	> 50 yrs	rs4420638	50114786	rs2075650	50087459	27327	0.455746	TOMM40	Cognitive decline	23207651	2e-08	-0.2	G	NR	4647
	19	> 50 yrs	rs4420638	50114786	rs2075650	50087459	27327	0.455746	APOE	C-reactive protein	23844046	2e-21	0.12	G	0.122	6692
	19	> 50 yrs	rs4420638	50114786	rs157582	50088059	26727	0.239386	TOMM40, APOE	Metabolic syndrome	22399527	1e-08	0.1	T	0.22	10564
	19	> 50 yrs	rs4420638	50114786	rs4420638	50114786	0	1	APOE cluster	Triglycerides	17463246	3e-13	2.4	G	0.22	5217
	19	> 50 yrs	rs4420638	50114786	rs4420638	50114786	0	1	APOE	Alzheimer's disease (late onset)	17474819	1e-39	4.01	NR	NR	1086
	19	> 50 yrs	rs4420638	50114786	rs4420638	50114786	0	1	APOE	Alzheimer's disease	17975299	1e-39	NR	NR	NR	1086
	19	> 50 yrs	rs4420638	50114786	rs4420638	50114786	0	1	APOE, APOC1	Alzheimer's disease	17998437	2e-44	NR	NR	NR	2156
	19	> 50 yrs	rs4420638	50114786	rs4420638	50114786	0	1	APOE,APOC1,APOC4	LDL cholesterol	18193043	3e-43	6.61	G	0.18	21570
	19	> 50 yrs	rs4420638	50114786	rs4420638	50114786	0	1	APOE, APOC1, APOC4, APOC2	LDL cholesterol	18193044	1e-60	0.19	G	0.2	21302
	19	> 50 yrs	rs4420638	50114786	rs4420638	50114786	0	1	APOC1	LDL cholesterol	18262040	1e-20	0.06	G	0.18	16664
	19	> 50 yrs	rs4420638	50114786	rs4420638	50114786	0	1	APOE, APOC1, APOC4, APOC2	LDL cholesterol	19060906	4e-27	0.29	G	0.16	40463
	19	> 50 yrs	rs4420638	50114786	rs4420638	50114786	0	1	APOE, APOC1, APOCII	C-reactive protein	19567438	5e-27	-21.8	G	NR	31582
	19	> 50 yrs	rs4420638	50114786	rs4420638	50114786	0	1	APOC1	Lipoprotein-associated phospholipase A2 activity and mass	20442857	6e-24	8	G	0.16	6668
	19	> 50 yrs	rs4420638	50114786	rs4420638	50114786	0	1	APOE,APOC1,APOC2	LDL cholesterol	20686565	9e-147	7.14	G	0.17	95454
	19	> 50 yrs	rs4420638	50114786	rs4420638	50114786	0	1	APOE,APOC1,APOC2	Cholesterol, total	20686565	5e-111	6.83	G	0.17	100184
	19	> 50 yrs	rs4420638	50114786	rs4420638	50114786	0	1	APOE,APOC1,APOC2	HDL cholesterol	20686565	4e-21	-1.06	G	0.17	99900
	19	> 50 yrs	rs4420638	50114786	rs4420638	50114786	0	1	APOE,APOC1,APOC4,APOC2	LDL cholesterol	20864672	2e-40	0.06	G	0.18	65162
	19	> 50 yrs	rs4420638	50114786	rs4420638	50114786	0	1	APOC1	C-reactive protein	21300955	9e-139	0.24	A	NR	82725
	19	> 50 yrs	rs4420638	50114786	rs4420638	50114786	0	1	APOC1	Longevity	21740922	2e-16	NR	NR	0.81	3435
	19	> 50 yrs	rs4420638	50114786	rs4420638	50114786	0	1	APOC1	Lipoprotein-associated phospholipase A2 activity and mass	22003152	5e-30	-0.05	A	0.84	13664
	19	> 50 yrs	rs4420638	50114786	rs4420638	50114786	0	1	APOE, TOMM40, APOC1	Alzheimer's disease (age of onset)	22005931	1e-12	NR	NR	NR	2222
	19	> 50 yrs	rs4420638	50114786	rs4420638	50114786	0	1	TOMM40, APOE	Cognitive decline	22054870	4e-27	NR	NR	NR	3028
	19	> 50 yrs	rs4420638	50114786	rs4420638	50114786	0	1	APOE, TOMM40, APOC1	Alzheimer's disease	22832961	8e-149	3.45	NR	NR	8292
	19	> 50 yrs	rs4420638	50114786	rs4420638	50114786	0	1	APOE	Age-related macular degeneration	23455636	2e-20	1.3	A	0.83	77255
	19	> 50 yrs	rs4420638	50114786	rs4420638	50114786	0	1	APOC1	Lipid traits	24023261	1e-14	0.25	G	0.17	6087
	19	> 50 yrs	rs4420638	50114786	rs4420638	50114786	0	1	APOE	LDL cholesterol	24097068	2e-178	0.23	G	0.19	188577
	19	> 50 yrs	rs4420638	50114786	rs4420638	50114786	0	1	APOE	Cholesterol, total	24097068	1e-149	0.2	G	0.19	188577
	19	> 50 yrs	rs4420638	50114786	rs4420638	50114786	0	1	APOE	HDL cholesterol	24097068	2e-21	-0.07	G	0.19	188577
