# Supplementary material for: The Influence of Age and Sex on Genetic Associations with Adult Body Size and Shape: A Large-Scale Genome-Wide Interaction Study
Source: PLoS Genet. 2015 Oct 1;11(10):e1005378. doi: 10.1371/journal.pgen.1005378 (PMC4591371; doi:10.1371/journal.pgen.1005378)
Supplement: S13 Table — Analysis was restricted to non-case control studies. (XLSX) [file pgen.1005378.s029.xlsx]

## Sheet: Table S13 - GenPop_BMIhits
	SNP	Nearest Gene	Chr	Pos	Allelesa	Frequency effect allele (%)	Age ≤ 50 yrs					Age > 50 yrs
							Women + Men					Women + Men
					Effect/Other		b	se	p	n		β	se	P-value	N	pAgediff
	rs9936385	FTO	16	52376670	C/T	0.3938	0.0983896	0.00550486	1.90682e-71	82428.2		0.075612	0.00443695	4.04732e-65	129506	0.000617642
	rs2867125	TMEM18	2	612827	C/T	0.827	0.0870473	0.00719833	1.15404e-33	80413.7		0.0508596	0.00569274	4.10428e-19	127882	2.79541e-05
	rs12955983	MC4R	18	56023969	G/A	0.2777	0.0686082	0.0061375	5.19424e-29	82709.5		0.0424536	0.0048752	3.09125e-18	129188	0.000391809
	rs6737082	ADCY3	2	24991544	C/A	0.4663	0.0433637	0.00553085	4.49328e-15	79869.9		0.0192606	0.00443695	1.41862e-05	125030	0.000303366
	rs2821248	NEGR1	1	72348148	A/G	0.8263	0.0491214	0.00755128	7.76662e-11	73678.9		0.0203703	0.00581527	0.000460242	123529	0.00135652
	rs1514174	TNNI3K	1	74765651	C/T	0.434	0.0374143	0.00553085	1.33627e-11	79964.1		0.0126088	0.00439095	0.00408472	125199	0.000189792
	rs591120	SEC16B	1	176169376	C/G	0.1971	0.038042	0.00542951	2.44294e-12	82416.7		0.0126757	0.00431486	0.00330677	129525	0.000101746
	rs11908421	CBLN4	20	53813074	T/C	0.8052	0.0353066	0.00676786	1.82041e-07	80239.2		0.00997957	0.00543593	0.0663795	125202	0.00193116
	rs4947644	DDC	7	50586370	T/C	0.5121	0.031427	0.00542951	7.115e-09	79435		0.0099786	0.00439095	0.023054	120912	0.00109647
	rs10840060	STK33	11	8456621	C/A	0.5034	0.0273483	0.00537955	3.70042e-07	80206.2		0.0108318	0.00436146	0.0130085	125202	0.0112517
	rs1459180	Intergeneic	8	77144822	G/T	0.5806	0.0288747	0.00563189	2.9439e-07	80404.6		0.0135879	0.00446657	0.00234905	127661	0.023843
	rs17747324	TCF7L2	10	114742493	T/C	0.7657	0.00136186	0.00679483	0.841148	80601.4		0.0322355	0.00533062	1.47351e-09	126763	0.000146006
	rs3127574	SLC22A3	6	160711360	C/G	0.5075	0.00389223	0.00537955	0.469358	80434.2		0.0194009	0.00428579	5.98853e-06	127886	0.0165781
	rs3769885	COBLL1	2	165300636	A/G	0.4838	-0.00126728	0.00560656	0.821174	74796.5		0.0179978	0.00433145	3.25066e-05	126490	0.00387651
	rs4420638	APOC1	19	50114786	A/G	0.8186	-0.0114718	0.0096481	0.234432	60446.4		0.0512765	0.00710103	5.1607e-13	114209	2.72177e-08
