# Supplementary material for: The Influence of Age and Sex on Genetic Associations with Adult Body Size and Shape: A Large-Scale Genome-Wide Interaction Study
Source: PLoS Genet. 2015 Oct 1;11(10):e1005378. doi: 10.1371/journal.pgen.1005378 (PMC4591371; doi:10.1371/journal.pgen.1005378)
Supplement: S14 Table — Analysis was restricted to non-case control studies. (XLSX) [file pgen.1005378.s030.xlsx]

## Sheet: Table S14 - GenPop_WHRhits
	SNP	Nearest Gene	Chr	Pos	Allelesa	Frequency effect allele (%)	Women					Men
							Age ≤ 50 yrs + Age >50 yrs					Age ≤ 50 yrs + Age >50 yrs
					Effect/Other		b	se	p	n		β	se	P-value	N	pSexdiff
	rs2820443	LYPLAL1	1	217820132	T/C	0.716854	0.0622142	0.00532451	1.53009e-31	95505.9		-0.00102344	0.00598721	0.864273	73757.2	6.76357e-16
	rs998584	VEGFA	6	43865874	A/C	0.484226	0.0567949	0.00557231	2.1455e-24	93422.2		0.0143436	0.00618666	0.0204237	67220.1	1.8247e-07
	rs6717858	COBLL1	2	165247907	T/C	0.585313	0.0551889	0.00497712	1.42638e-28	93924.5		-0.00894419	0.00557671	0.108748	70236.6	1.66266e-18
	rs4616635	ADAMTS9	3	64677315	C/G	0.716444	0.0431461	0.0052993	3.89242e-16	97839		0.00799817	0.00605961	0.186863	73658.4	7.93994e-06
	rs2811434	PLXND1	3	130822305	T/G	0.792548	0.0454927	0.00638595	1.04933e-12	83779.6		-0.00792767	0.00768378	0.302194	57803.8	4.52731e-08
	rs1936811	RSPO3	6	127425553	T/A	0.390264	0.0407241	0.00537378	3.50154e-14	83963.5		0.0160432	0.00635908	0.0116396	58841.8	0.0024265
	rs10743579	ITPR2	12	26352412	A/C	0.245277	0.0412033	0.00606735	1.11371e-11	83136.9		0.0206265	0.00714138	0.00387325	58584.1	0.0246918
	rs6958350	NFE2L3	7	25838458	T/C	0.24594	0.0377566	0.00549495	6.36863e-12	98573.9		0.00852204	0.00634865	0.179486	71272.3	0.000368238
	rs1443512	HOXC13	12	52628951	A/C	0.231389	0.04	0.00559501	8.72685e-13	98071.9		0.0140631	0.00662492	0.0337742	68446.4	0.00221643
	rs7830933	NKX2-6	8	23659269	A/G	0.764545	0.0406058	0.00552137	1.9193e-13	99867.7		-0.00676766	0.00642304	0.292041	73482	1.05544e-08
	rs11057396	CCDC92	12	122985015	A/C	0.670375	0.0368218	0.00592744	5.22844e-10	72400.7		0.00416936	0.00736394	0.571267	46088.3	0.000411651
	rs1294404	LY86	6	6680021	A/G	0.611667	0.0345258	0.00487744	1.45538e-12	100139		0.0108185	0.00561215	0.0538932	72644.9	0.00110713
	rs9687846	MAP3K1	5	55897651	A/G	0.191774	0.0368833	0.00616504	2.19524e-09	99824.4		0.00443241	0.00713332	0.534358	73702.1	0.000429909
	rs6018158	EYA2	20	44971841	T/C	0.404787	0.0303648	0.00522481	6.18558e-09	85341.8		0.0123215	0.00615967	0.0454618	58675.1	0.0223083
	rs745578	EYA1	8	72628878	A/G	0.244244	0.0314649	0.00609197	2.40455e-07	85065.3		0.00502747	0.00734003	0.493383	58584.8	0.00458457
	rs1045241	TNFAIP8	5	118757185	C/T	0.285285	0.0352004	0.00532039	3.68695e-11	100130		-0.000148745	0.00603167	0.980326	73732.9	6.91033e-06
	rs7492628	RPS6KA5	14	90616889	G/C	0.698739	0.0291407	0.00576917	4.39244e-07	83778.2		0.00738028	0.00682263	0.27937	57453.1	0.0127294
	rs17819328	PPARG	3	12464342	G/T	0.574926	0.0277087	0.00517594	8.63341e-08	93441.1		0.00464478	0.00582206	0.424993	68628.8	0.00245392
	rs12443634	CMIP	16	80081775	A/C	0.285997	0.0311896	0.00581984	8.35962e-08	85341.1		-0.00852264	0.00701619	0.224477	57486.4	8.35474e-06
	rs4656767	GORAB	1	168646351	A/C	0.71094	0.0271369	0.00527327	2.65928e-07	100090		0.000233979	0.00603167	0.969056	73776	0.00059201
	rs13029520	MEIS1	2	66626466	T/C	0.396168	0.0293274	0.00539739	5.52187e-08	78953.4		0.00716737	0.00648506	0.269068	53496.8	0.00722175
	rs2092029	HMGXB4	22	33982241	C/T	0.675957	0.0274117	0.00547271	5.47738e-07	83274.9		0.00241472	0.0066576	0.716828	54663.4	0.00301148
	rs6971365	KLF14	7	130083021	C/T	0.700338	0.0250927	0.00527327	1.95065e-06	99857.8		-0.00354314	0.0061485	0.564439	72395	0.000298693
	rs9991328	FAM13A	4	89932144	T/C	0.482048	0.0271667	0.0048237	1.7821e-08	95578.9		0.00728202	0.00542248	0.179294	72198.3	0.00506114
	rs7917772	SFXN2	10	104477433	A/G	0.62244	0.0271338	0.00495106	4.24331e-08	97796.7		0.00529744	0.00575712	0.357492	70737	0.00326277
	rs2956993	GANAB	11	62162738	G/T	0.614206	0.0262546	0.00510195	2.66121e-07	95651.9		0.00481918	0.00589517	0.413655	70025.4	0.00491371
	rs8066985	KCNJ2	17	65964940	A/G	0.498308	0.0285144	0.00474988	1.93472e-09	98084.9		0.00760522	0.00542248	0.160755	73495.3	0.00300342
	rs17185536	SIM1	6	100727652	C/T	0.244919	0.0264458	0.00618558	1.90801e-05	80704.8		-0.0174876	0.00761097	0.02158	54267.2	4.61908e-06
	rs9648211	ISPD	7	16056277	A/G	0.570191	0.0259058	0.00532451	1.1423e-06	85061.7		-0.0107984	0.00625966	0.0845137	58672.9	4.90514e-06
	rs3805389	NMU	4	56177507	A/G	0.273278	0.0214621	0.00549765	9.46677e-05	94818.9		-0.0101308	0.00633238	0.109635	68637.3	0.000116179
	rs3088050	NSD1	5	176659241	A/G	0.21013	0.00944554	0.00594318	0.111991	96511.9		0.0363404	0.00684193	1.0877e-07	71065.4	0.00239814
	rs6088735	EDEM2	20	33209337	C/T	0.23108	0.00868789	0.00559501	0.120473	98080.9		0.034341	0.00651096	1.33233e-07	70760.3	0.0022365
	rs7307410	LEMD3	12	63828845	C/G	0.26086	-0.00306204	0.00599336	0.609417	81328.6		0.0287245	0.00697025	3.77205e-05	56491.1	0.000404305
	rs6088552	PIGU	20	32690152	G/A	0.626151	-0.00745601	0.00487744	0.126345	100139		0.0227488	0.00561215	5.04594e-05	72379.3	3.24224e-05
	rs972303	CDH10	5	24391312	T/C	0.74747	-0.004642	0.00623987	0.456921	79186.8		0.0352785	0.00724189	1.10783e-06	55445.2	1.93695e-05
	rs4898764	GNPNAT1	14	52334821	G/A	0.480382	0.0119742	0.00472913	0.0113412	98078.9		-0.0141131	0.0055395	0.010843	70739.4	0.00024847
	rs17470444	SGCZ	8	14852373	A/G	0.712154	-0.0131135	0.00584075	0.0247571	78337.6		0.0265968	0.0069989	0.000144614	52311.8	8.36051e-06
	rs2069664	IQGAP2	5	75952190	G/A	0.474418	-0.0149255	0.00522481	0.00428136	80327.9		0.0199361	0.00615967	0.00120983	56154.5	1.01006e-05
	rs741361	SLC2A3	12	7966952	A/G	0.602186	-0.0177852	0.00542367	0.0010411	81662.9		0.0235878	0.00645718	0.00025923	55842.7	5.20774e-07
	rs2673140	IRS1	2	226868111	G/A	0.616775	-0.0174258	0.00495106	0.00043218	98220.9		0.0168947	0.00571318	0.003105	72274.3	3.41446e-06
	rs2042995	TTN	2	179266611	C/T	0.775252	-0.0161378	0.0062162	0.00942907	83274.9		0.0183342	0.00734003	0.0124952	57284.4	0.000246347
	rs10881574	RXRA	9	136345043	C/T	0.934028	-0.0345419	0.0109972	0.00168393	80945.9		0.0465679	0.0136289	0.000633504	53643.3	2.17237e-06
	rs7042428	PTPRD	9	8252414	A/G	0.976549	-0.0606603	0.019613	0.00198234	85884.8		0.0898127	0.0221599	5.05775e-05	62287.2	1.97068e-07
	rs17809093	CECR2	22	16370258	G/C	0.960671	-0.0591408	0.0198666	0.00291185	57238		0.0811992	0.0234888	0.000546364	34190	3.06551e-06
