# Supplementary material for: The Influence of Age and Sex on Genetic Associations with Adult Body Size and Shape: A Large-Scale Genome-Wide Interaction Study
Source: PLoS Genet. 2015 Oct 1;11(10):e1005378. doi: 10.1371/journal.pgen.1005378 (PMC4591371; doi:10.1371/journal.pgen.1005378)
Supplement: S16 Table — (XLSX) [file pgen.1005378.s032.xlsx]

## Sheet: Table S16 - EGG CHOb_BMIhits
	SNPa,b	Chr	Pos	Nearest Gene	Allelesc	Per allele change in Odds of Obesity
					Effect/Other	OR(95%CI)	b	se	p
	rs9936385	16	52376670	FTO	C/T	1.20 (1.17-1.24)	0.184	0.0281	5.77e-11
	rs2867125	2	612827	TMEM18	C/T	1.27 (1.23-1.32)	0.24	0.0351	7.95e-12
	rs12955983	18	56023969	MC4R	G/A	1.18 (1.14-1.21)	0.1626	0.0315	2.42e-07
	rs6737082	2	24991544	ADCY3	C/A	1.16 (1.13-1.20)	0.1523	0.0268	1.25e-08
	rs2821248	1	72348148	NEGR1	A/G	1.11 (1.07-1.15)	0.1	0.0357	0.005103
	rs1514174	1	74765651	TNNI3K	C/T	1.16 (1.13-1.19)	0.1451	0.0265	4.62e-08
	rs591120	1	176169376	SEC16B	C/G	1.08 (1.05-1.11)	0.08	0.0265	0.002585
	rs11908421	20	53813074	CBLN4	T/C	1.10 (1.07-1.14)	0.0985	0.0338	0.00352
	rs4947644	7	50586370	DDC	T/C	1.06 (1.03-1.09)	0.0609	0.0265	0.0218
	rs10840060	11	8456621	STK33	C/A	1.07 (1.05-1.10)	0.0718	0.0262	0.006216
	rs1459180	8	77144822	Intergeneic	G/T	1.05 (1.02-1.08)	0.0478	0.0272	0.0785
	rs17747324	10	114742493	TCF7L2	T/C	1.05 (1.02-1.09)	0.0526	0.032	0.1003
	rs3127574	6	160711360	SLC22A3	C/G	1.02 (1.00-1.05)	0.0211	0.026	0.4177
	rs3769885	2	165300636	COBLL1	A/G	1.00 (0.97-1.02)	-0.0021	0.0264	0.9367
	rs4420638	19	50114786	APOC1	A/G	1.03 (0.99-1.08)	0.0341	0.0446	0.4441
	aSummary data from the genome-wide meta-analysis of childhood obesity (cases defined as BMI>95th percentile; controls defined as BMI<50th percentile) in subjects of European ancestry, has been contributed by EGG Consortium and has been downloaded from www.egg-consortium.org. The file includes P-values and direction of effect at over 2 million directly genotyped or imputed single nucleotide polymo…
	b Loci are ordered by largest to smallest effect in adults <=50 yrs.
	cEffect allele is according to the BMI increasing allele in all men and women.
