# Supplementary material for: The Influence of Age and Sex on Genetic Associations with Adult Body Size and Shape: A Large-Scale Genome-Wide Interaction Study
Source: PLoS Genet. 2015 Oct 1;11(10):e1005378. doi: 10.1371/journal.pgen.1005378 (PMC4591371; doi:10.1371/journal.pgen.1005378)
Supplement: S21 Table — (XLSX) [file pgen.1005378.s037.xlsx]

## Sheet: Table S21-DEPICT WHR GeneSets
	Approach	Reconstituted gene set ID	Reconstituted gene set name	P value	FDR	Reconstituted gene set genes in associated loci
	Poverall<1E-2	ENSG00000169083	AR protein complex	1.62e-05	0.013	SIN3A (5.07), UBE2G1 (4.39), MAP3K1 (4.37), BBX (4.35), ARID5B (4.28), BCL2L11 (4.12), FIP1L1 (3.99), GDI2 (3.94), AP3D1 (3.87), NCOA6 (3.82)
	Poverall<1E-2	ENSG00000166949	SMAD3 protein complex	1.47e-05	0.017	GATAD2A (6.9), AKIRIN2 (6.04), RGS1 (4.71), NCOA1 (4.49), COL4A1 (4.08), NCOA6 (4.06), RAI1 (4.04), AKT2 (3.95), SIN3A (3.91), PDGFC (3.78)
	Poverall<1E-2	ENSG00000115966	ATF2 protein complex	2.75e-05	0.02	RGS1 (5.34), VEGFA (5.03), GADD45A (4.36), NCOA6 (4.0), NCOA1 (3.97), CD83 (3.78), TAF3 (2.94), SETBP1 (2.89), SUPT3H (2.87), GOLT1B (2.83)
	Poverall<1E-2	MP:0000221	Decreased Leukocyte Cell Number	1.31e-05	0.025	SELE (5.17), ZC3HAV1 (4.84), TNFAIP8 (4.58), CD53 (4.48), CISH (4.18), ITPR2 (4.15), IL18R1 (4.13), DOT1L (3.87), TNC (3.81), IL18RAP (3.6)
	Poverall<1E-2	ENSG00000170581	STAT2 protein complex	4.56e-05	0.029	SIN3A (6.17), RBM5 (5.28), AP3D1 (4.47), LEMD3 (4.35), CSK (4.3), ARID5B (4.16), MAP3K1 (4.12), NCOA1 (3.93), ACTR3 (3.92), CD53 (3.9)
	Poverall<1E-2	ENSG00000198646	NCOA6 protein complex	3.74e-05	0.033	TRPC4AP (5.39), NCOA6 (5.3), SIN3A (5.01), TFEB (4.92), TAF3 (4.6), AKT2 (4.37), ZZEF1 (4.25), MDN1 (4.24), NCOA1 (3.93), HERC1 (3.93)
