# Supplementary material for: The Influence of Age and Sex on Genetic Associations with Adult Body Size and Shape: A Large-Scale Genome-Wide Interaction Study
Source: PLoS Genet. 2015 Oct 1;11(10):e1005378. doi: 10.1371/journal.pgen.1005378 (PMC4591371; doi:10.1371/journal.pgen.1005378)
Supplement: S24 Table — Pathways that remain significant after B-H correction are marked in bold. (XLSX) [file pgen.1005378.s040.xlsx]

## Sheet: Table S24_IPA_WHR_Women_CP
	Ingenuity Canonical Pathways	Ratio	Molecules	P-Value	B-H P-Value
	PPARα/RXRα Activation	0.043	SHC1, RAF1, ACVR1, CLOCK, PLCB3, ACVR1C, ABCA1, IL18RAP	3.89045e-05	0.0104713
	PEDF Signaling	0.0649	PPARG, RAF1, AKT2, DOCK3, BCL2	0.000151356	0.0177828
	p70S6K Signaling	0.0484	SHC1, RAF1, AKT2, MAPT, PRKCE, PLCB3	0.000213796	0.0177828
	Axonal Guidance Signaling	0.0235	SHC1, RAF1, ADAMTS8, AKT2, SUFU, PRKCE, PLCB3, WNT6, HHIP, PLXND1, ROBO1	0.000269153	0.0177828
	TGF-β Signaling	0.0538	RAF1, ACVR1, BMPR1B, ACVR1C, BCL2	0.000389045	0.0194984
	PPAR Signaling	0.0481	PPARG, SHC1, RAF1, NCOA1, IL18RAP	0.000549541	0.0194984
	Glucocorticoid Receptor Signaling	0.0286	SHC1, RAF1, SELE, AKT2, NCOA1, PCK1, FKBP5, BCL2	0.000562341	0.0194984
	Glioma Signaling	0.0467	SHC1, RAF1, AKT2, CAMK1G, PRKCE	0.00057544	0.0194984
	Gαq Signaling	0.0375	RAF1, AKT2, CSK, PRKCE, PLCB3, GYS2	0.000660693	0.0194984
	Molecular Mechanisms of Cancer	0.0243	SHC1, RAF1, AKT2, SUFU, PRKCE, PLCB3, BMPR1B, DIABLO, BCL2	0.000758578	0.0204174
	IL-15 Signaling	0.0615	SHC1, RAF1, AKT2, BCL2	0.000933254	0.0223872
	NGF Signaling	0.0446	SHC1, RAF1, AKT2, RPS6KA5, MAP3K3	0.001	0.0223872
	Role of NANOG in Mammalian Embryonic Stem Cell Pluripotency	0.0427	SHC1, RAF1, AKT2, WNT6, BMPR1B	0.00123027	0.0245471
	Erythropoietin Signaling	0.0541	SHC1, RAF1, AKT2, PRKCE	0.00131826	0.0245471
	14-3-3-mediated Signaling	0.042	RAF1, AKT2, MAPT, PRKCE, PLCB3	0.00147911	0.0245471
	Role of Macrophages, Fibroblasts and Endothelial Cells in Rheumatoid Arthritis	0.0243	RAF1, SELE, AKT2, PRKCE, PLCB3, WNT6, IL18R1, IL18RAP	0.00151356	0.0245471
	PTEN Signaling	0.0382	SHC1, RAF1, AKT2, BMPR1B, BCL2	0.00154882	0.0245471
	IL-3 Signaling	0.0548	SHC1, RAF1, AKT2, PRKCE	0.00162181	0.0245471
	PI3K/AKT Signaling	0.0365	SHC1, RAF1, AKT2, BCL2, GYS2	0.00186209	0.025704
	Role of NFAT in Cardiac Hypertrophy	0.0305	SHC1, RAF1, AKT2, CAMK1G, PRKCE, PLCB3	0.00190546	0.025704
	FLT3 Signaling in Hematopoietic Progenitor Cells	0.0519	SHC1, RAF1, AKT2, RPS6KA5	0.00199526	0.025704
	VEGF Family Ligand-Receptor Interactions	0.0513	SHC1, RAF1, AKT2, PRKCE	0.0020893	0.025704
	GNRH Signaling	0.0352	RAF1, DNM3, PRKCE, PLCB3, MAP3K3	0.00234423	0.0269153
	Thrombin Signaling	0.0299	SHC1, RAF1, AKT2, CAMK1G, PRKCE, PLCB3	0.00245471	0.0269153
	Ceramide Signaling	0.0476	RAF1, AKT2, DIABLO, BCL2	0.00251189	0.0269153
	Melanocyte Development and Pigmentation Signaling	0.0449	SHC1, RAF1, RPS6KA5, BCL2	0.00331131	0.0331131
	Neuregulin Signaling	0.0412	SHC1, RAF1, AKT2, PRKCE	0.00354813	0.0331131
	Apoptosis Signaling	0.043	RAF1, PRKCE, DIABLO, BCL2	0.00354813	0.0331131
	Factors Promoting Cardiogenesis in Vertebrates	0.0426	ACVR1, PRKCE, BMPR1B, ACVR1C	0.00371535	0.0331131
	G Beta Gamma Signaling	0.0381	SHC1, RAF1, AKT2, PRKCE	0.00371535	0.0331131
	Epithelial Adherens Junction Signaling	0.0342	AKT2, ACVR1, MYH7, ACVR1C, CLIP1	0.00389045	0.0338844
	Glioblastoma Multiforme Signaling	0.0314	SHC1, RAF1, AKT2, PLCB3, WNT6	0.00398107	0.0338844
	VEGF Signaling	0.0408	SHC1, RAF1, AKT2, BCL2	0.00416869	0.0338844
	Androgen Biosynthesis	0.143	CYP17A1, SRD5A3	0.0042658	0.0338844
	B Cell Receptor Signaling	0.0303	SHC1, RAF1, AKT2, CSK, MAP3K3	0.00562341	0.040738
	HGF Signaling	0.0388	RAF1, AKT2, PRKCE, MAP3K3	0.00562341	0.040738
	Amyloid Processing	0.0556	AKT2, MAPT, PRKCE	0.00562341	0.040738
	Cholecystokinin/Gastrin-mediated Signaling	0.0396	SHC1, RAF1, PRKCE, PLCB3	0.00588844	0.040738
	IL-2 Signaling	0.0536	SHC1, RAF1, AKT2	0.00630957	0.0436516
	Thrombopoietin Signaling	0.0508	SHC1, RAF1, PRKCE	0.00707946	0.0467735
	EGF Signaling	0.0517	SHC1, RAF1, AKT2	0.0074131	0.047863
	Wnt/β-catenin Signaling	0.0287	AKT2, ACVR1, WNT6, ACVR1C, SOX5	0.00758578	0.047863
	Natural Killer Cell Signaling	0.0357	SHC1, RAF1, AKT2, PRKCE	0.00794328	0.047863
	Myc Mediated Apoptosis Signaling	0.05	SHC1, AKT2, BCL2	0.00812831	0.047863
	Death Receptor Signaling	0.0476	CRADD, DIABLO, BCL2	0.00812831	0.047863
	CREB Signaling in Neurons	0.0256	SHC1, RAF1, AKT2, PRKCE, PLCB3	0.00831764	0.047863
