# Supplementary material for: The Influence of Age and Sex on Genetic Associations with Adult Body Size and Shape: A Large-Scale Genome-Wide Interaction Study
Source: PLoS Genet. 2015 Oct 1;11(10):e1005378. doi: 10.1371/journal.pgen.1005378 (PMC4591371; doi:10.1371/journal.pgen.1005378)
Supplement: S28 Table — (XLSX) [file pgen.1005378.s044.xlsx]

## Sheet: Table S28. Main effects (BMI)
								Alleles			Locke et al					AGE x SEX
	rsID	LocusID*	Nearest Gene	Other Nearby Genes/Elements	Chr	Pos	SnpTag**	Effect	Other		EAF	β	P	N		EAF	βOverall	POverall	NOverall	P4df	Psexdiff	Pagediff	Pagesexdiff
	Novel Loci
	rs2803328	1	KIAA1751	PRKCZ; SKI; RER1; GNB1; CDK11A; C1orf233; VWA1; ATAD3C; MIB2; SLC35E2; CALML6; GABRD; C1orf86; MORN1; ATAD3B; MMP23B; NADK; TMEM52; LOC100129534; ATAD3A; MMP23A; PEX10, TMEM240; CDK11B; SSU72; SLC35E2B	1	1864186	Overall	C	G		0.4946	-0.0155	3.385e-06	307665		0.494345	-0.0160342	3.12842e-08	295740	2.42234e-06	0.804864	0.787035	0.386978
	rs7535528	2	PANK4	GABRD; C1orf86; MORN1; PLCH2; MMEL1; ACTRT2; PRKCZ; SKI; RER1; TTC34; LOC100129534; HES5; PEX10; LOC115110; LOC100133445; TNFRSF14; FAM213B	1	2434274	Overall	A	G		0.369	-0.0183	3.195e-05	183615		0.369822	-0.018896	3.60761e-08	212306	3.06305e-06	0.99058	0.530746	0.582379
	rs2271928	3	COL16A1	NKAIN1; ZCCHC17; LOC149086; PEF1; BAI2; PTP4A2; KHDRBS1; SNRNP40; SERINC2; TINAGL1; MIR4254; TMEM39B; FABP3; LOC284551; COL16A1; SPOCD1; KPNA6; HCRTR1	1	31900540	Overall	A	G		0.4082	-0.0134	1.587e-05	322022		0.406437	-0.0170415	8.91645e-10	302869	8.23246e-08	0.294703	0.905455	0.716364
	rs2275426	4	MAST2	PRDX1; TMEM69; TSPAN1; LRRC41; FAAH; AKR1A1; IPP; PIK3R3; POMGNT1; NSUN4; DMBX1; NASP; LURAP1; LOC729041; CCDC17; RAD54L; GPBP1L1; UQCRH; RPS15AP10	1	46260139	4df;Overall	A	G		0.4238	0.015	2.956e-06	322103		0.430421	0.0172725	7.69875e-10	301856	1.21583e-08	0.330122	0.0795861	0.279821
	rs4512652	5	SEMA6C	GOLPH3L; CTSK; SETDB1; BNIPL; TNFAIP8L2; ZNF687; PSMB4; CGN; HORMAD1; ARNT; CERS2; GABPB2; PIP5K1A; RFX5; POGZ; TUFT1; CTSS; ANXA9; PSMD4; MIR554; FAM63A; TNFAIP8L2−SCNM1; PI4KB; SNX27	1	149382314	Overall	C	G		0.691	-0.0182	9.037e-06	233881		0.692555	-0.0191935	4.48958e-09	254495	2.79947e-07	0.889102	0.85399	0.202254
	rs10913118	6	RFWD2	TNR; PAPPA2; SCARNA3	1	174221378	Overall	A	C		0.658	-0.014	2.184e-05	322087		0.656391	-0.0157603	4.00083e-08	311948	7.26549e-08	0.0056935	0.111113	0.763926
	rs10920678	7	FAM5C	LOC440704	1	188506530	4df;Overall	A	G		0.4408	0.0147	1.434e-06	321241		0.435166	0.0169999	3.62509e-10	307882	1.6719e-08	0.739814	0.300897	0.196524
	rs17016673	8	REG3A	REG3G; REG1P; REG1B; REG1A; CTNNA2; MIR4264	2	79351287	Overall	C	G		0.8907	-0.0274	7.062e-06	233933		0.890831	-0.0262787	4.21874e-08	253860	1.25411e-06	0.273405	0.15466	0.738597
	rs1451533	9	LOC100506421	POU3F3; LOC100287010; LOC150568; LOC284998; MRPS9; GPR45; TGFBRAP1; C2orf49	2	104832437	Overall	A	G		0.2851	0.0146	0.0005086	233765		0.285357	0.0189395	1.4537e-08	254485	4.56165e-07	0.24466	0.2315	0.446097
	rs7570971	10	RAB3GAP1	TMEM163; ACMSD; MAP3K19; ZRANB3; LOC100129961; CCNT2; R3HDM1	2	135554376	Overall	A	C		0.36	-0.0165	1.512e-06	311936		0.351678	-0.0175752	4.98041e-09	302369	1.79346e-07	0.224851	0.20669	0.642503
	rs4988235	11	MCM6	ZRANB3; MIR128−1; R3HDM1; LCT; LOC100507600; UBXN4; DARS; CXCR4	2	136325116	Overall	A	G		0.66	0.0158	4.617e-06	311359		0.66585	0.0183999	1.02293e-09	306270	6.89739e-08	0.311149	0.316569	0.885364
	rs972540	12	ADAM23	INO80D; EEF1B2; ZDBF2; GCSHP3; NDUFS1; SNORD51; SNORA41; GPR1; DYTN; LOC200726; FASTKD2; MDH1B; MIR3130−1; MIR3130−2	2	206953028	Overall	A	G		0.7312	-0.0178	2.277e-07	322094		0.731068	-0.0185817	1.43e-09	311412	8.88525e-08	0.257365	0.685849	0.453982
	rs7421089	13	ERBB4	CPS1	2	211696657	4df	T	C		0.2897	0.0179	1.266e-05	234008		0.291435	0.0192023	3.51974e-09	254565	4.92438e-08	0.0484494	0.240349	0.544077
	rs10804189	13	ERBB4	CPS1	2	211697225	Overall	A	G		0.2904	0.0177	1.581e-05	234003		0.291901	0.0191093	3.50743e-09	254215	5.98737e-08	0.0512469	0.294539	0.605853
	rs9845966	14	NUP210	IQSEC1; HDAC11; FBLN2; LINC00620; WNT7A	3	13408158	Overall	T	G		0.4458	0.0108	0.0006573	305447		0.442266	0.0155921	4.68554e-08	293844	4.04482e-07	0.0513908	0.52047	0.17794
	rs7613875	15	MON1A	DAG1; BSN; IP6K1; RAIP; RBM6; SEMA3F; C3orf45; BSN−AS2; APEH; CDHR4; MST1R; RBM5; GNAT1; IFRD2; MST1; FAM212A; LUST; SLC38A3; HYAL2; RNF123; UBA7; GNAI2; NPRL2	3	49946518	Overall	A	C		0.5302	0.0158	7.356e-07	305830		0.528961	0.0158819	1.00075e-08	304796	3.31977e-07	0.0895543	0.979445	0.562519
	rs13076366	16	CACNA1D	TKT; DCP1A; ACTR8; CHDH; IL17RB; SELK; CACNA2D3	3	53722414	4df;Overall	A	C		0.2242	-0.0198	6.795e-06	233830		0.223717	-0.0235653	5.12571e-11	252438	2.13475e-09	0.316301	0.313975	0.24936
	rs1840969	17	ROBO1	-	3	78913530	4df;Overall	A	T		0.5805	-0.016	2.548e-05	233541		0.579387	-0.0190022	4.81456e-10	251887	1.77872e-08	0.471813	0.546487	0.129043
	rs876424	18	CPNE4	MRPL3; SNORA58; MIR5704; ACPP; DNAJC13	3	133120366	4df;Overall	T	G		0.6501	-0.0188	2.602e-06	233983		0.650799	-0.0189125	1.14097e-09	250774	1.03582e-08	0.0753399	0.086169	0.378247
	rs2649734	19	C3orf55	CCNL1; VEPH1; PTX3; SHOX2; RSRC1	3	158830334	Overall	A	G		0.6217	-0.0152	6.334e-05	233949		0.622533	-0.016696	4.24279e-08	248354	2.21466e-06	0.852953	0.630691	0.234468
	rs16992647	20	KIAA1239	MIR4801; DTHD1	4	36489500	Overall	T	C		0.1753	-0.0171	2.909e-05	321738		0.174435	-0.0204286	1.55499e-08	307762	6.69556e-07	0.231475	0.568154	0.417718
	rs4833407	21	ALPK1	C4orf32; TIFA; AP1AR; NEUROG2; LARP7; C4orf21; MIR367; MIR302D; MIR302A; MIR302C; MIR302B; ANK2	4	113531239	Overall	A	C		0.418	0.016	2.548e-05	233729		0.419959	0.0166693	3.78186e-08	253401	4.68823e-07	0.646386	0.0625884	0.215257
	rs1503526	22	HTR1A	RNF180	5	63056462	Overall	T	C		0.5024	-0.0134	4.87e-05	282089		0.50389	-0.0155056	1.36955e-08	298262	1.23763e-07	0.0312796	0.199411	0.63418
	rs6870983	23	TMEM161B−AS1	TMEM161B; LINC00461; MIR9−2; MEF2C	5	87733289	4df;Overall	T	C		0.2185	-0.0184	4.21e-07	322105		0.219184	-0.0198564	6.99032e-10	312044	8.89463e-09	0.881243	0.0151253	0.759261
	rs7713317	24	PCSK1	ELL2; MIR583; CAST; ERAP2; ERAP1	5	95742478	Overall	A	G		0.7096	-0.0171	6.489e-07	317745		0.707941	-0.0178306	4.34271e-09	299100	6.15627e-08	0.541561	0.6435	0.0381772
	rs158186	25	FBXL17	EFNA5	5	107468755	Overall	A	G		0.1434	-0.0262	6.265e-06	229222		0.144221	-0.026278	1.13213e-08	250049	6.44657e-08	0.341596	0.0274135	0.248921
	rs6864049	26	ZNF608	-	5	124358421	4df;Overall	A	G		0.4667	-0.0158	3.62e-07	321924		0.467127	-0.0182547	3.05559e-11	306628	5.53838e-09	0.878873	0.709401	0.868356
	rs13174863	27	CXXC5	SNHG4; MATR3; SNORA74A; PAIP2; SLC23A1; PROB1; SPATA24; MZB1; DNAJC18; ECSCR; TMEM173; UBE2D2; PSD2; NRG2; PURA; IGIP; CYSTM1	5	139060929	4df	A	G		0.8324	-0.0151	0.000668	308870		0.834127	-0.019467	5.74577e-07	299161	2.32706e-08	2.65801e-05	0.43384	0.502641
	rs2228213	28	HIVEP1	ADTRP; EDN1; RNU6−48	6	12232841	Overall	A	G		0.3527	-0.0159	1.037e-06	322102		0.350367	-0.0167128	2.21564e-09	309202	5.86819e-08	0.202324	0.220348	0.388948
	rs943466	29	LEMD2	VPS52; RPS18; B3GALT4; WDR46; KIFC1; PHF1; CUTA; SYNGAP1; BAK1; GGNBP1; LINC00336; ITPR3; MNF1; IP6K3; MLN; LOC100507584; MIR1275; GRM4; HMGA1; C6orf1	6	33839765	Overall	A	G		0.2454	-0.0157	7.914e-06	320433		0.245865	-0.0183146	5.23071e-09	306648	9.16562e-08	0.579573	0.038337	0.559048
	rs1281962	30	RGS17	SYNE1; MYCT1; VIP; FBXO5; MTRF1L	6	153473069	Overall	C	G		0.5402	0.013	1.931e-05	321302		0.540178	0.0163755	1.35171e-09	311900	1.13899e-07	0.419091	0.658106	0.49934
	rs1830074	31	ZNF12	CYTH3; FAM220A; RAC1; DAGLB; KDELR2; GRID2IP; ZDHHC4; C7orf26; ZNF853; PMS2CL; RSPH10B2; RSPH10B; CCZ1B; LOC100131257	7	6685199	Overall	T	C		0.7038	-0.0185	1.059e-05	233823		0.703711	-0.0192278	1.0882e-08	250250	8.17964e-08	0.0412535	0.255832	0.240323
	rs17161076	32	PDE1C	LOC100130673; LSM5; AVL9; DPY19L1P1; ZNRF2P1; MIR550A2; MIR550B2	7	32257090	Overall	A	G		0.7805	-0.0193	2.721e-05	233796		0.780158	-0.0200672	3.10165e-08	254707	7.46596e-07	0.589288	0.0645714	0.947467
	rs11765748	33	DDC	ZPBP; C7orf72; IKZF1; FIGNL1; LOC100129427; GRB10; COBL	7	50583110	4df	A	T		0.5087	-0.0158	1.952e-05	233614		0.508892	-0.018611	2.58932e-10	254846	5.92816e-11	0.070934	0.000621614	0.845355
	rs38314	34	AUTS2	-	7	69705251	4df;Overall	A	G		0.4955	-0.0138	0.0002817	233484		0.496005	-0.0169183	1.77414e-08	254298	3.86871e-08	0.157354	0.19398	0.0197612
	rs4727804	35	FOXP2	MIR3666; MDFIC	7	114188235	Overall	A	G		0.2125	-0.0192	2.994e-05	233998		0.212712	-0.0207663	1.42893e-08	254570	1.22504e-06	0.661445	0.447376	0.761306
	rs6990042	36	SGCZ	-	8	14218345	Overall	T	G		0.539	-0.0158	8.364e-07	316447		0.540131	-0.0161488	1.00128e-08	306626	9.49491e-07	0.85544	0.543078	0.584786
	rs10954968	37	Intergenic	RPL21P80	8	34607616	Overall	A	G		0.7506	0.019	9.934e-06	234021		0.75131	0.0188432	4.30969e-08	254865	7.22089e-07	0.31216	0.310958	0.140897
	rs6994670	38	LOC100130155	MIR124−2; LOC286184; LOC401463; BHLHE22; CYP7B1	8	65354366	4df;Overall	A	G		0.967	0.0386	1.941e-05	309143		0.966816	0.0535412	2.0016e-11	295072	1.0123e-09	0.520429	0.158744	0.401709
	rs3134353	39	YWHAZ	ANKRD46; SNX31; PABPC1; FLJ42969; ZNF706; NACAP1	8	102016629	Overall	A	T		0.4039	-0.0174	1.361e-05	221693		0.406446	-0.017468	2.20489e-08	242545	4.11271e-07	0.198272	0.107974	0.807989
	rs10760279	40	CRB2	DENND1A; MIR601; RC3H2; SNORD90; ZBTB6; ZBTB26; RABGAP1; GPR21; MIR600HG; MIR600; STRBP	9	125145112	4df;Overall	T	G		0.4123	0.0218	2.098e-07	219421		0.413876	0.0215911	1.54403e-10	237460	2.03138e-08	0.970066	0.710362	0.48365
	rs2270204	41	SWI5	MIR3960; MIR2861; CDK9; FPGS; ENG; AK1; MIR4672; ST6GALNAC6; ST6GALNAC4; DPM2; FAM102A; PIP5KL1; NAIF1; SLC25A25; LOC100289019; PTGES2; LOC389791; C9orf16; CIZ1; MIR3154; GOLGA2; DNM1; MIR199B; COQ4; TRUB2; SLC27A4; URM1; MIR219−2; MIR2964A; CERCAM; ODF2; GLE1; SPTAN1; WDR34; SET; ZER1; PKN3; ZDHHC12; LOC100506100	9	130082555	Overall	T	G		0.7491	-0.0189	2.6e-07	316963		0.752264	-0.0190682	4.56556e-09	305287	2.07538e-07	0.991506	0.115688	0.696942
	rs10886017	42	KIAA1598	PNLIPRP3; PNLIPRP1; PNLIP; C10orf82; PNLIPRP2; HSPA12A; ENO4; VAX1; KCNK18; MIR3663; SLC18A2; PDZD8	10	118662521	Overall	A	C		0.2488	0.0142	5.327e-05	321621		0.247668	0.0171721	4.36607e-08	306920	1.23293e-06	0.075667	0.917788	0.672429
	rs7928810	43	NCR3LG1	NUCB2; ABCC8; KCNJ11; USH1C; MYOD1; KCNC1; SERGEF; PLEKHA7; RPS13; OR7E14P; PIK3C2A	11	17329019	4df	A	C		0.6007	0.0149	2.027e-06	320964		0.60087	0.0159484	6.45726e-09	312054	2.62471e-09	0.086758	0.0084152	0.0517325
	rs1557765	43	KCNJ11	PLEKHA7; RPS13; OR7E14P; PIK3C2A; NUCB2; NCR3LG1; ABCC8; USH1C; MYOD1; KCNC1; SERGEF	11	17360215	Overall	T	C		0.4045	-0.015	1.718e-06	315942		0.402033	-0.0164223	2.80536e-09	308316	2.9724e-09	0.0522921	0.0205916	0.110106
	rs1816537	44	NCAM1	LOC100288346; TTC12; ANKK1; DRD2; MIR4301	11	112473861	4df;Overall	A	C		0.438	-0.0197	2.169e-07	229900		0.438272	-0.01906	2.53885e-10	250826	4.03522e-08	0.704171	0.873257	0.962092
	rs11611246	45	WNK1	KDM5A; CCDC77; B4GALNT3; NINJ2; RAD52; ERC1	12	809741	4df;Overall	T	G		0.2021	0.0207	2.134e-07	308383		0.198722	0.0242425	1.42482e-11	297638	1.971e-09	0.42355	0.942049	0.606486
	rs7970953	46	SOX5	MIR920	12	23966775	Overall	A	G		0.2989	0.0151	6.19e-06	321984		0.297714	0.0167129	1.53335e-08	304918	4.31843e-07	0.363035	0.829428	0.122224
	rs1405552	47	PDZRN4	CNTN1	12	40032940	Overall	A	G		0.4578	-0.0146	2.557e-06	321537		0.457664	-0.0175184	1.41643e-10	311882	1.88167e-08	0.420956	0.863136	0.985939
	rs11181001	47	PDZRN4	CNTN1	12	40234463	4df	A	G		0.4655	0.0154	7.086e-07	321227		0.465261	0.0170897	3.92075e-10	310608	1.27066e-08	0.649603	0.953621	0.0722308
	rs10777237	48	Intergenic	LOC100287505	12	89167655	4df;Overall	T	C		0.2754	0.0207	8.283e-07	233580		0.275532	0.0213375	1.59379e-10	252427	1.91413e-08	0.351975	0.808332	0.982795
	rs11065987	49	BRAP	CUX2; FAM109A; SH2B3; ATXN2; ACAD10; ALDH2; MAPKAPK5−AS1; MAPKAPK5; ADAM1A; TMEM116; ERP29; NAA25; TRAFD1	12	110556807	4df;Overall	A	G		0.5806	0.0152	1.175e-06	321603		0.581568	0.0188358	1.76161e-11	305053	1.92327e-09	0.497412	0.333769	0.884157
	rs17630235	50	TRAFD1	BRAP; ACAD10; ALDH2; MAPKAPK5−AS1; MAPKAPK5; ADAM1A; TMEM116; ERP29; NAA25; HECTD4; RPL6; PTPN11	12	111076069	4df;Overall	A	G		0.4158	-0.0156	6.443e-07	320814		0.416143	-0.019422	4.09616e-12	302518	1.62614e-10	0.253307	0.107983	0.877396
	rs729062	51	TPCN1	RPH3A; OAS1; OAS2; OAS3; DTX1; RASAL1; CCDC42B; DDX54; C12orf52; IQCD; SLC24A6; PLBD2; SDS; SDSL; LHX5	12	112172242	Overall	A	G		0.9201	-0.0322	8.607e-05	224359		0.9197	-0.0377932	9.31532e-09	237577	6.04398e-07	0.839613	0.213267	0.775942
	rs11247009	52	GALNT9	SFSWAP; MMP17; ULK1; PUS1; EP400; SNORA49; EP400NL; DDX51; NOC4L; LOC100130238; FBRSL1; LRCOL1; P2RX2; POLE	12	131267137	Overall	A	G		0.1837	0.0246	3.459e-06	205616		0.18299	0.0248118	5.85285e-09	223495	6.64981e-08	0.0784023	0.670096	0.13484
	rs2504236	53	FLT3	LNX2; POLR1D; GSX1; PDX1; ATP5EP2; CDX2; PRHOXNB; PAN3−AS1; PAN3; FLT1	13	27511298	Overall	T	C		0.5868	-0.0192	4.358e-07	233845		0.584546	-0.0168961	2.46689e-08	252095	1.54651e-06	0.556597	0.886945	0.30857
	rs9634489	54	HS6ST3	UGGT2	13	95847005	4df;Overall	A	G		0.5029	-0.0164	3.587e-07	320600		0.507422	-0.0176165	2.89021e-10	306983	2.92552e-08	0.892549	0.921994	0.305261
	rs17522122	55	AKAP6	NPAS3	14	32372633	Overall	T	G		0.4763	0.0152	3.145e-06	307020		0.476273	0.0162664	9.16819e-09	300069	4.16939e-07	0.594209	0.145488	0.691273
	rs3783890	56	BTBD7	GOLGA5; CHGA; ITPK1; ITPK1−AS1; MOAP1; C14orf142; TMEM251; UBR7; COX8C; UNC79; PRIMA1	14	92860029	Overall	T	C		0.8142	0.0194	7.59e-07	321996		0.813791	0.018875	3.80006e-08	308123	2.26916e-06	0.759831	0.246161	0.763069
	rs7143963	57	TRAF3	ZNF839; CINP; TECPR2; ANKRD9; MIR4309; RCOR1; AMN; CDC42BPB; TNFAIP2; EXOC3L4; LINC00605; SNORA28; EIF5	14	102374178	Overall	T	C		0.1795	0.0204	2.82e-07	322012		0.177574	0.0205524	6.5163e-09	305564	1.34365e-07	0.0388759	0.903285	0.660635
	rs709400	58	KLC1	LINC00605; EIF5; SNORA28; MARK3; CKB; TRMT61A; APOPT1; BAG5; XRCC3; ZFYVE21; PPP1R13B; LINC00637; C14orf2; TDRD9; RD3L; ASPG; MIR203; MIR3545; KIF26A	14	103219228	4df;Overall	A	G		0.63	0.0167	1.018e-07	322113		0.627912	0.0164381	3.88266e-09	307782	7.18792e-09	0.740835	0.00243191	0.375134
	rs12593036	59	FAM108C1	LOC283688; ARNT2; MIR549; KIAA1199; MESDC2; MIR4514; MESDC1; C15orf26; IL16	15	78845707	Overall	A	G		0.6869	0.0179	1.266e-05	233619		0.687492	0.0182677	2.37543e-08	253619	9.03324e-07	0.168115	0.469071	0.646194
	rs7181659	60	MCTP2	-	15	93068487	Overall	A	G		0.5113	0.0158	2.408e-07	322114		0.510323	0.0146826	3.87997e-08	312945	8.43826e-07	0.405824	0.0653255	0.892349
	rs11866815	61	AXIN1	DDX11L10; POLR3K; SNRNP25; RHBDF1; HBZ; HBM; HBA2; HBA1; ITFG3; RGS11; ARHGDIG; PDIA2; MRPL28; TMEM8A; NME4; DECR2; LINC00235; SOLH; MIR5587; MIR3176; WDR90; FAM195A; RHOT2; RHBDL1; MSLN; MIR662; RPUSD1; CHTF18	16	327868	4df;Overall	T	C		0.2374	-0.0188	1.84e-07	321873		0.23651	-0.0207959	4.68348e-11	308673	4.96555e-09	0.631346	0.345061	0.604075
	rs889398	62	NFAT5	MIR1538; CYB5B; TERF2; VPS4A; PDF; COG8; NIP7; TMED6; SNTB2; TANGO6; HAS3; CHTF8; CIRH1A; NQO1; NOB1; WWP2; MIR140; CLEC18A; PDXDC2P;	16	68114216	4df;Overall	T	C		0.4269	-0.0156	5.472e-07	321940		0.430194	-0.0177869	5.39481e-11	307999	2.34414e-09	0.290977	0.125159	0.743439
	rs4986044	63	KCNJ12	KCNJ18; C17orf51; MAP2K3; C17orf103; TMEM11; DHRS7B; USP22; CCDC144NL	17	21202153	4df;Overall	T	C		0.4689	-0.0164	1.416e-07	317911		0.469023	-0.0172529	4.69668e-10	301522	2.60213e-08	0.676023	0.49571	0.188719
	rs12150665	64	GGNBP2	CCL3; CCL4; TBC1D3B; CCL3L3; CCL3L1; CCL4L2; CCL4L1; TBC1D3C; TBC1D3H; TBC1D3G; ZNHIT3; PIGW; MRM1; MYO19; DHRS11; LHX1; AATF; MIR2909	17	31988900	4df;Overall	T	C		0.5894	0.0161	2.437e-07	322005		0.587285	0.0196741	2.87477e-13	311198	4.65178e-11	0.426847	0.532259	0.76124
	rs11652097	65	ITGB3	NSF; WNT3; WNT9B; GOSR2; MIR5089; RPRML; CDC27; MYL4; EFCAB13; MRPL45P2; NPEPPS; KPNB1; TBKBP1; TBX21	17	42671716	Overall	T	C		0.3702	0.013	6.442e-05	321917		0.370561	0.0155423	3.87221e-08	304601	6.66795e-07	0.130394	0.24863	0.341213
	rs6504108	66	SKAP1	TBX21; SP6; OSBPL7; MRPL10; LRRC46; PNPO; SP2; PRR15L; CDK5RAP3; MIR152; COPZ2; CBX1; SNX11; MIR1203; HOXB1; HOXB2; HOXB3; HOXB4	17	43647922	Overall	T	C		0.7162	-0.0174	3.582e-07	322108		0.715373	-0.0175924	3.04453e-09	312776	9.38497e-08	0.978772	0.739556	0.0773104
	rs17631394	67			17	58999732	4df;Overall	A	G		0.2695	-0.0198	2.426e-06	233871		0.269883	-0.0226129	2.52319e-11	254466	2.68635e-09	0.66408	0.284287	0.761776
	rs312750	68	KCNJ2	KCNJ16; KCNJ2−AS1	17	65855134	Overall	A	G		0.4707	0.0108	0.0004047	322059		0.471002	0.0148312	3.31129e-08	305902	1.03799e-06	0.963835	0.0771873	0.865355
	rs7231852	69	SYT4	RIT2; LOC284260	18	39015974	Overall	A	G		0.2639	-0.0151	0.0003241	233945		0.263562	-0.0187545	3.1377e-08	253448	2.90453e-07	0.0766216	0.111324	0.677447
	rs17513613	70	CCNE1	URI1; C19orf12; PLEKHF1; POP4; VSTM2B; LOC284395	19	34978662	4df;Overall	T	C		0.6689	-0.015	5.413e-06	321965		0.669846	-0.0170867	3.55967e-09	305574	4.4724e-08	0.0395308	0.614065	0.275058
	rs33439	71	ZNF536	URI1	19	35637011	Overall	T	C		0.6061	0.0186	9.844e-07	233770		0.605082	0.0173784	1.86861e-08	251379	5.9482e-07	0.0941444	0.738026	0.567266
	rs175804	72	MACROD2	KIF16B	20	15780299	Overall	A	T		0.1404	0.0215	0.000162	221997		0.14006	0.0247145	4.53168e-08	242033	3.20098e-06	0.849514	0.872772	0.331993
	rs4820408	73	TNRC6B	ENTHD1; GRAP2; FAM83F; LOC100130899; ADSL; SGSM3; MKL1; MCHR1	22	38934891	Overall	T	G		0.3894	0.015	3.648e-06	320689		0.383769	0.0156309	2.21925e-08	310717	1.45427e-06	0.367295	0.439325	0.931345
	Rediscovered Loci
	rs977747	74			1	47457264	Locke;Overall	T	G		0.3913	0.0167	8.652e-08	322086		0.389641	0.0155256	1.31204e-08	312356	5.05062e-07	0.554319	0.601258	0.16383
	rs3127553	75			1	49210592	4df;Overall	A	G		0.6326	-0.023	1.248e-12	321396		0.633664	-0.0192382	6.51828e-12	311676	1.45834e-10	0.0715019	0.268379	0.412742
	rs657452	75			1	49362434	Locke	A	G		0.394	0.023	5.48e-13	313651		0.391844	0.018655	1.97312e-11	304707	1.87678e-09	0.275114	0.5571	0.667091
	rs4582848	76			1	50084787	4df;Overall	A	C		0.3288	0.0185	3.746e-06	233965		0.329771	0.0196049	8.04336e-10	247356	4.36807e-08	0.816147	0.114456	0.929103
	rs11583200	76			1	50332407	Locke	T	C		0.604	-0.018	1.48e-08	322095		0.606865	-0.0151702	3.11589e-08	308967	2.38069e-07	0.45226	0.0440505	0.203502
	rs3101336	77			1	72523773	Locke	T	C		0.387	-0.033	2.66e-26	316872		0.387056	-0.0333676	5.06208e-33	302406	1.05584e-30	0.985795	0.0632561	0.5722
	rs990871	77			1	72596301	4df;Overall	T	C		0.613	0.0329	1.166e-25	316933		0.613177	0.0333145	1.15362e-33	310955	5.61526e-31	0.730209	0.184593	0.773276
	rs12042908	78			1	74770350	4df	A	G		0.4454	0.024	1.051e-14	321971		0.44231	0.0227791	4.4392e-17	312171	6.31047e-19	0.309333	1.28944e-05	0.0619702
	rs12566985	78			1	74774781	Locke	A	G		0.554	-0.024	3.28e-15	319282		0.557145	-0.022348	1.11105e-16	311138	3.37983e-18	0.310962	2.99923e-05	0.0696502
	rs7553348	78			1	74777655	Overall	A	G		0.5542	-0.0237	2.235e-14	322039		0.557551	-0.0228791	4.17614e-17	308873	2.70829e-18	0.460043	5.62631e-05	0.0695103
	rs17381664	79			1	77820919	Overall	T	C		0.6105	-0.0206	2.101e-10	322023		0.606727	-0.0215597	1.03755e-14	312582	6.91447e-13	0.0639141	0.752733	0.797384
	rs6678622	79			1	77865067	4df	T	C		0.3896	0.0199	8.452e-10	322104		0.394027	0.0214201	1.53578e-14	311823	6.41601e-13	0.0397041	0.805046	0.5722
	rs12401738	79			1	78219349	Locke	A	G		0.352	0.021	1.15e-10	322070		0.355997	0.0212891	4.20304e-14	312318	3.65587e-12	0.12127	0.618715	0.688223
	rs12406019	79			1	78450718	4df;Overall	A	G		0.5501	-0.0135	1.342e-05	319527		0.549693	-0.0154415	2.06161e-08	305490	2.31837e-08	0.00634102	0.0416708	0.7416
	rs11165643	80			1	96696685	4df;Locke;Overall	T	C		0.583	0.0218	2.07e-12	320730		0.582999	0.0233043	1.43165e-17	308138	6.70721e-16	0.440066	0.455856	0.0629782
	rs7550711	81			1	109884409	4df;Overall	T	C		0.0384	0.0662	1.56e-13	300553		0.0382967	0.0637338	7.60401e-16	288994	4.3978e-14	0.651381	0.0801094	0.355604
	rs17024393	81			1	109956211	Locke	T	C		0.96	-0.066	7.03e-14	297874		0.95989	-0.0589359	2.69162e-14	287004	6.04709e-13	0.493882	0.047443	0.217806
	rs543874	82			1	176156103	4df;Locke;Overall	A	G		0.8073	-0.0482	2.618e-35	322008		0.804258	-0.0485112	2.72515e-46	312266	2.69429e-47	0.00023557	0.00168099	0.887247
	rs2820292	83			1	200050910	4df;Locke;Overall	A	C		0.445	-0.0195	1.834e-10	321707		0.443346	-0.0175302	7.78978e-11	310215	4.66021e-09	0.855124	0.113239	0.714059
	rs6725549	84			2	620323	Overall	A	C		0.8277	0.0605	9.681e-49	318328		0.828391	0.0656298	1.02671e-74	307235	1.29473e-75	0.0288999	2.32263e-05	0.244431
	rs13021737	84			2	622348	Locke	A	G		0.172	-0.06	1.11e-50	318287		0.172129	-0.0646934	2.63824e-73	307737	2.73883e-74	0.0239948	2.22656e-05	0.240793
	rs1320338	84			2	639347	4df	T	G		0.828	0.0595	1.171e-49	322103		0.82902	0.0647955	1.82033e-74	311412	9.13585e-76	0.0371187	6.13376e-06	0.234254
	rs10182181	85			2	25003800	4df;Locke;Overall	A	G		0.5383	-0.0307	8.777e-24	321759		0.538103	-0.0310074	1.72449e-30	308043	2.96537e-31	0.000282766	0.036734	0.107655
	rs11126666	86			2	26782315	Locke	A	G		0.283	0.021	1.33e-09	321979		0.279837	0.0174914	9.36852e-09	306729	4.01091e-07	0.139658	0.897277	0.529238
	rs3739081	86			2	26809125	Overall	A	G		0.4782	0.0135	1.02e-05	322097		0.476391	0.015954	2.34149e-09	312054	2.45705e-07	0.652911	0.493395	0.793597
	rs13011109	87			2	58710923	4df;Overall	C	G		0.393	-0.0176	1.876e-08	321771		0.393093	-0.0211468	1.39909e-14	309226	1.58497e-13	0.0443934	0.102188	0.432383
	rs1016287	87			2	59159129	Locke	T	C		0.287	0.023	2.25e-11	321969		0.284383	0.021627	4.25355e-13	309259	1.51373e-12	0.294491	0.0679496	0.0248072
	rs11688816	88			2	62906552	Locke;Overall	A	G		0.4754	-0.0172	1.893e-08	322051		0.472471	-0.0148765	3.66479e-08	307172	2.12667e-06	0.614438	0.241295	0.803455
	rs2890652	89			2	142676401	4df;Overall	T	C		0.8186	-0.0279	4.485e-08	218359		0.817272	-0.0270406	1.52354e-11	239074	8.29359e-10	0.140139	0.812326	0.364203
	rs2121279	89			2	142759755	Locke	T	C		0.152	0.025	2.31e-08	322065		0.150898	0.0236986	5.77233e-10	312907	5.89468e-08	0.327239	0.697741	0.964975
	rs1460676	90			2	164275935	Locke	T	C		0.821	-0.021	8.98e-07	339157		0.826845	-0.0187062	1.63521e-07	312058	1.28613e-05	0.929729	0.489577	0.77707
	rs1460678	90			2	164292402	Overall	C	G		0.8775	-0.0293	6.831e-07	233490		0.875622	-0.0257967	4.11612e-08	254485	2.96455e-06	0.472598	0.59346	0.586227
	rs1528435	91			2	181259207	Locke	T	C		0.631	0.018	1.2e-08	321924		0.630282	0.0186307	2.9051e-11	307773	1.15564e-09	0.31686	0.7612	0.124994
	rs7588437	91			2	181283526	Overall	A	G		0.3503	-0.0176	6.522e-08	321699		0.352643	-0.0190291	2.10922e-11	304164	1.32028e-09	0.459571	0.970417	0.162642
	rs11679338	91			2	181315140	4df	T	C		0.6757	0.0194	2.226e-06	230169		0.675751	0.0214449	2.48577e-11	251194	3.46758e-10	0.120315	0.926401	0.0653708
	rs17203016	92			2	207963763	Locke;Overall	A	G		0.803	-0.021	8.145e-08	316466		0.803305	-0.0203626	3.52231e-09	306532	7.04239e-08	0.23853	0.18056	0.277972
	rs11692326	92			2	207971524	4df	T	C		0.2254	0.0194	1.001e-07	316903		0.225505	0.0187319	4.44496e-09	309181	1.93678e-08	0.325243	0.0526278	0.0834408
	rs7599312	93			2	213121476	4df;Locke;Overall	A	G		0.2762	-0.022	1.173e-10	322024		0.278064	-0.0215269	6.47948e-13	306720	6.50859e-11	0.301518	0.473365	0.509814
	rs4072096	94			2	226744847	Overall	A	C		0.5101	-0.0159	3.324e-07	319988		0.51073	-0.0165021	1.3222e-09	308915	9.48557e-08	0.577607	0.624714	0.294822
	rs2176040	94			2	226801046	Locke	A	G		0.365	0.024	6.06e-06	152818		0.367354	0.0154187	2.45053e-08	312051	7.90319e-09	0.00242012	0.0559978	0.22713
	rs2972147	94			2	226808098	4df	T	C		0.3705	0.0149	2.022e-06	321942		0.373301	0.0166676	2.67373e-09	308995	2.99043e-09	0.00697804	0.090161	0.21082
	rs10510554	95			3	25074780	4df;Overall	T	C		0.427	-0.0183	4.178e-09	321404		0.423951	-0.0178314	7.73168e-11	312032	2.29923e-09	0.439663	0.832936	0.0708243
	rs6804842	95			3	25081441	Locke	A	G		0.425	-0.019	2.48e-09	321463		0.421943	-0.0175323	1.82912e-10	305696	2.36238e-09	0.389264	0.320086	0.0466013
	rs2365389	96			3	61211502	4df;Locke;Overall	T	C		0.4184	-0.02	1.629e-10	316768		0.420043	-0.019784	3.81388e-13	308371	6.1192e-12	0.923181	0.0110141	0.992932
	rs3849570	97			3	81874802	4df;Locke	A	C		0.3593	0.0188	2.601e-08	284339		0.359165	0.0181545	1.17723e-10	297805	3.84957e-10	0.00293018	0.455354	0.650913
	rs6792696	97			3	81956699	Overall	A	G		0.364	0.0161	2.947e-07	321778		0.363745	0.0182918	6.56265e-11	308290	4.26433e-10	0.0126402	0.234265	0.482185
	rs13078960	98			3	85890280	Locke	T	G		0.804	-0.03	1.74e-14	322135		0.802583	-0.0276678	1.78183e-16	312363	3.42386e-15	0.124309	0.226798	0.0936288
	rs13068138	98			3	85892115	Overall	T	C		0.1954	0.0292	5.078e-14	320008		0.197353	0.0277497	1.03441e-16	312150	2.18848e-15	0.126771	0.241337	0.0965787
	rs9852478	98			3	85909658	4df	A	G		0.1956	0.0294	3.132e-14	322002		0.197572	0.0277033	1.63134e-16	311906	2.05988e-15	0.110176	0.183341	0.0710784
	rs16851483	99			3	142758126	4df;Locke;Overall	T	G		0.0655	0.0483	3.548e-10	233929		0.065432	0.0485692	4.04073e-15	249379	3.53772e-13	0.502426	0.252514	0.284832
	rs1516725	100			3	187306698	4df;Locke;Overall	T	C		0.1281	-0.0451	1.886e-22	320644		0.128803	-0.047351	1.59454e-31	307464	4.17094e-29	0.347202	0.171834	0.516112
	rs10938397	101			4	44877284	4df;Locke;Overall	A	G		0.5659	-0.0402	3.205e-38	320955		0.568727	-0.0406316	1.35425e-48	308427	4.07165e-47	0.953865	0.00841932	0.128166
	rs17001654	102			4	77348592	4df;Locke;Overall	C	G		0.8468	-0.0306	7.76e-09	233722		0.845056	-0.0295061	4.81674e-12	252032	3.73048e-10	0.627145	0.61335	0.189093
	rs13107325	103			4	103407732	4df;Locke;Overall	T	C		0.0722	0.0477	1.825e-12	321461		0.0725001	0.0491977	3.82551e-16	299745	1.58047e-15	0.109268	0.249727	0.0183614
	rs11727676	104			4	145878514	4df;Locke;Overall	T	C		0.9101	0.0358	2.55e-08	296401		0.909465	0.0379049	6.16761e-11	288225	5.97814e-09	0.667159	0.786481	0.281583
	rs2112347	105			5	75050998	4df;Locke;Overall	T	G		0.6289	0.0261	6.191e-17	322019		0.630777	0.0237758	8.01364e-18	312050	1.2009e-15	0.131932	0.734926	0.88943
	rs815610	106			5	153497371	4df;Overall	C	G		0.4426	0.02	6.466e-08	234014		0.440984	0.0205494	3.86799e-12	254562	3.41396e-10	0.689594	0.41111	0.27001
	rs7715256	106			5	153518086	Locke	T	G		0.578	-0.017	1.7e-07	339153		0.580128	-0.0175079	9.15791e-11	312016	1.36047e-08	0.664247	0.842772	0.624934
	rs205262	107			6	34671142	Locke	A	G		0.727	-0.022	1.75e-10	315542		0.727194	-0.0232534	1.54101e-14	309059	1.51558e-12	0.421549	0.578944	0.224247
	rs6457796	107			6	34936531	4df;Overall	T	C		0.7268	-0.0217	3.124e-10	320678		0.727173	-0.023165	1.16616e-14	310511	8.15552e-13	0.286332	0.989694	0.154488
	rs2033529	108			6	40456631	4df;Locke;Overall	A	G		0.707	-0.019	1.388e-08	321917		0.710001	-0.0186178	4.17046e-10	305224	4.54433e-08	0.536054	0.453295	0.778846
	rs2206277	109			6	50906485	4df;Overall	T	C		0.1868	0.044	1.973e-28	322088		0.185934	0.0412634	6.83245e-32	312888	1.18655e-30	0.631325	0.0449373	0.0341976
	rs2207139	109			6	50953449	Locke	A	G		0.823	-0.045	4.13e-29	322019		0.823295	-0.0410032	1.62027e-30	312003	8.57419e-29	0.938995	0.087203	0.0690101
	rs9400239	110			6	109084356	Locke;Overall	T	C		0.3121	-0.0188	1.613e-08	321988		0.307457	-0.0170885	5.0701e-09	308315	2.16629e-07	0.344272	0.636075	0.231089
	rs9374842	111			6	120227364	Locke	T	C		0.744	0.023	9.67e-08	209392		0.744689	0.0164386	8.06242e-08	311984	4.62539e-06	0.274086	0.777799	0.660753
	rs7775754	111			6	120351694	4df;Overall	C	G		0.6204	0.0177	9.644e-06	233883		0.617457	0.0192778	5.02405e-10	254557	6.76949e-09	0.585519	0.588378	0.0305102
	rs13191362	112			6	162953340	4df;Locke;Overall	A	G		0.8791	0.0277	7.339e-09	321902		0.877273	0.0273739	6.92324e-11	311987	6.06302e-10	0.403836	0.653659	0.0177763
	rs1167827	113			7	75001105	4df;Locke;Overall	A	G		0.4474	-0.0202	6.333e-10	306238		0.441577	-0.0204215	1.15371e-12	297528	1.06507e-10	0.42428	0.216974	0.934256
	rs2245368	114			7	76446079	4df;Locke	T	C		0.8202	-0.0317	3.187e-08	205675		0.820734	-0.0324052	8.20195e-11	202408	1.48481e-10	0.0934789	0.500284	0.00900987
	rs17149254	114			7	76472399	Overall	T	C		0.1833	0.0362	2.323e-07	169367		0.185417	0.0374876	3.14411e-11	176129	1.79363e-10	0.189083	0.474252	0.0188164
	rs9641123	115			7	93035668	Locke;Overall	C	G		0.4285	0.0191	5e-07	233515		0.428301	0.0172028	2.082e-08	254460	5.43136e-07	0.196897	0.182028	0.571241
	rs6465468	116			7	95007450	Locke;Overall	T	G		0.304	0.0166	2.318e-06	307937		0.307836	0.0170528	2.8879e-08	300653	1.18723e-07	0.00490899	0.702394	0.772882
	rs17405819	117			8	76969139	4df;Locke;Overall	T	C		0.7	0.0224	2.07e-11	322085		0.698599	0.0235453	5.55035e-16	312029	1.24797e-14	0.462021	0.0159859	0.68491
	rs16907751	118			8	81538012	Locke;Overall	T	C		0.0844	-0.035	1.255e-07	307752		0.0722738	-0.0373758	2.99569e-09	295657	5.94105e-08	0.0481341	0.614524	0.509783
	rs1051920	118			8	81600975	4df	T	C		0.2345	-0.0174	2.092e-06	315710		0.233901	-0.0192394	4.15905e-09	301762	1.24268e-08	0.0608876	0.749768	0.0277189
	rs733594	119			8	85240241	Overall	T	C		0.7303	0.0179	2.672e-07	322050		0.731203	0.0173074	2.04591e-08	302901	7.39105e-07	0.83451	0.102044	0.699123
	rs2033732	119			8	85242264	Locke	T	C		0.253	-0.019	4.89e-08	321406		0.25362	-0.0169183	6.67662e-08	310130	2.94254e-06	0.793044	0.158126	0.782072
	rs4740619	120			9	15624326	4df;Locke;Overall	T	C		0.5416	0.0179	4.564e-09	321887		0.545371	0.0171169	1.64671e-10	309155	1.32484e-08	0.438768	0.343187	0.60902
	rs10968576	121			9	28404339	Locke	A	G		0.68	-0.025	6.61e-14	322061		0.682161	-0.0226253	5.40688e-15	309527	5.60239e-13	0.292112	0.275587	0.562711
	rs10968577	121			9	28405512	4df;Overall	T	C		0.3204	0.0255	5.342e-12	271345		0.317299	0.0250083	1.13865e-16	289612	1.37732e-14	0.458026	0.18595	0.557523
	rs6477694	122			9	110972163	4df;Locke;Overall	T	C		0.6347	-0.0174	2.673e-08	322048		0.632273	-0.0194072	5.0085e-12	306132	1.46425e-11	0.422167	0.0136799	0.076005
	rs1928295	123			9	119418304	4df;Locke;Overall	T	C		0.5479	0.0188	7.91e-10	321979		0.547012	0.0191305	1.72442e-12	305724	2.1549e-11	0.700394	0.00924515	0.873489
	rs10733682	124			9	128500735	4df;Locke;Overall	A	G		0.4782	0.0174	1.83e-08	320727		0.476859	0.0183715	3.29448e-11	308287	1.48359e-09	0.0756745	0.687672	0.65508
	rs7899106	125			10	87400884	4df;Locke;Overall	A	G		0.9483	-0.0395	2.96e-08	321770		0.94618	-0.0452488	3.43795e-13	307948	7.3918e-11	0.90604	0.6916	0.64922
	rs17094222	126			10	102385430	Locke;Overall	T	C		0.7894	-0.0249	5.942e-11	321770		0.79166	-0.0205428	9.68089e-10	311544	5.41615e-08	0.43479	0.391887	0.33667
	rs11191514	127			10	104763354	4df	T	C		0.0893	0.0303	2.861e-08	322063		0.0904364	0.031324	2.93711e-11	309988	3.82328e-09	0.708634	0.603082	0.485598
	rs11191560	127			10	104859028	Locke	T	C		0.911	-0.031	8.45e-09	321893		0.909922	-0.0306748	8.19037e-11	310624	1.22192e-08	0.874791	0.632835	0.645441
	rs11191580	127			10	104896201	Overall	T	C		0.9111	-0.0306	1.057e-08	322031		0.909791	-0.0312222	2.39655e-11	311497	3.97073e-09	0.967379	0.809902	0.563978
	rs7903146	128			10	114748339	4df;Locke;Overall	T	C		0.2871	-0.0234	1.112e-11	322130		0.28797	-0.021989	2.78204e-13	309225	3.51759e-14	0.0422224	0.00020187	0.588108
	rs10840100	129			11	8626013	4df;Overall	A	G		0.354	-0.0209	3.032e-11	322069		0.35293	-0.0221901	1.86745e-15	309938	7.57494e-15	0.0518587	0.00923391	0.679378
	rs4256980	129			11	8630515	Locke	C	G		0.354	-0.021	2.9e-11	320028		0.353181	-0.0219391	3.84431e-15	311594	1.50737e-14	0.0620695	0.00789442	0.666808
	rs11030104	130			11	27641093	Locke	A	G		0.792	0.041	5.56e-28	322103		0.792855	0.0402906	1.40078e-33	306630	3.50067e-31	0.569391	0.0908503	0.582947
	rs16917237	130			11	27658959	4df;Overall	T	G		0.2084	-0.0411	7.739e-27	314433		0.207486	-0.0409261	1.35721e-34	306203	2.08104e-32	0.397352	0.0690911	0.410151
	rs4755726	131			11	43598706	Overall	T	G		0.3059	0.017	4.736e-07	320299		0.304275	0.0169613	6.61255e-09	307125	7.05177e-07	0.571542	0.766808	0.74764
	rs2176598	131			11	43820854	Locke	T	C		0.251	0.02	2.97e-08	316848		0.252386	0.0174588	1.39189e-08	310564	7.76292e-07	0.447493	0.238714	0.833982
	rs7124681	132			11	47486523	4df;Overall	A	C		0.4075	0.0259	1.158e-16	321976		0.409389	0.0245041	2.81937e-19	304828	2.37159e-17	0.325334	0.871439	0.103212
	rs3817334	132			11	47607569	Locke	T	C		0.407	0.026	5.15e-17	321959		0.407932	0.0241068	1.0812e-18	309637	9.44822e-17	0.460803	0.859604	0.0923549
	rs12286929	133			11	114527614	4df;Locke;Overall	A	G		0.4771	-0.0217	1.31e-12	321903		0.477081	-0.0180814	1.46586e-11	313103	1.02424e-09	0.837301	0.129583	0.686364
	rs7138803	134			12	48533735	4df;Locke;Overall	A	G		0.3843	0.0315	8.153e-24	322092		0.386682	0.0327098	2.28582e-31	308564	1.33969e-29	0.0819653	0.0523771	0.791542
	rs11057405	135			12	121347850	Locke	A	G		0.099	-0.031	2.02e-08	314111		0.0987164	-0.0271178	3.15944e-08	295735	1.10693e-06	0.778277	0.2587	0.247425
	rs10846664	135			12	121389730	Overall	A	G		0.2468	-0.0177	7.246e-07	321680		0.246613	-0.0176004	3.09413e-08	309141	1.66299e-07	0.0956874	0.810675	0.0440058
	rs12016871	136			13	26915782	4df;Locke;Overall	T	C		0.2029	0.0298	2.291e-10	233803		0.202242	0.0277327	1.21239e-13	251504	9.15999e-12	0.577469	0.170293	0.376536
	rs12429545	137			13	53000207	4df;Locke;Overall	A	G		0.1334	0.0334	1.094e-12	312934		0.133209	0.0339308	6.71903e-17	304942	3.42217e-15	0.254309	0.100569	0.485724
	rs9540493	138			13	65103705	Locke;Overall	A	G		0.4559	0.0172	1.416e-07	318961		0.451975	0.0173416	1.78998e-09	308144	1.00428e-07	0.594634	0.955583	0.181339
	rs10132280	139			14	24998019	4df;Locke;Overall	A	C		0.3184	-0.023	1.141e-11	321797		0.319715	-0.0213176	4.74518e-13	311168	2.33069e-12	0.0435576	0.0988135	0.124308
	rs12885454	140			14	28806589	4df;Locke;Overall	A	C		0.3584	-0.0207	1.943e-10	320823		0.359526	-0.0212776	5.27619e-14	308859	9.18906e-12	0.596705	0.378098	0.779145
	rs11847697	141			14	29584863	4df;Locke;Overall	T	C		0.042	0.0492	3.99e-09	306243		0.0419584	0.0469483	2.07409e-10	290366	1.15927e-08	0.368873	0.209204	0.550714
	rs7141420	142			14	78969207	4df;Locke;Overall	T	C		0.5267	0.0235	1.23e-14	321970		0.523141	0.0274895	1.32694e-24	306022	1.2259e-22	0.0307869	0.880416	0.978641
	rs3736485	143			15	49535902	4df;Locke;Overall	A	G		0.454	0.0176	7.412e-09	321398		0.452685	0.0171594	1.92711e-10	312900	1.59459e-08	0.469237	0.947374	0.295741
	rs16951275	144			15	65864222	Locke	T	C		0.784	0.031	1.91e-17	322098		0.783303	0.0316189	1.85486e-22	312057	9.8722e-20	0.942032	0.740057	0.706738
	rs2241423	144			15	65873892	4df;Overall	A	G		0.2144	-0.031	2.373e-17	322117		0.215264	-0.0327335	4.99129e-23	301059	2.55677e-20	0.87344	0.555257	0.800834
	rs8027181	145			15	70875922	Overall	A	T		0.3106	-0.0198	1.37e-06	233203		0.310703	-0.0193096	1.99491e-09	254485	1.57776e-07	0.958204	0.228916	0.9058
	rs7164727	145			15	70881044	Locke	T	C		0.671	0.019	6.83e-08	338384		0.689096	0.0165195	1.93959e-08	308266	1.15098e-06	0.973895	0.191142	0.889506
	rs758747	146			16	3567359	Locke	T	C		0.265	0.023	7.47e-10	308688		0.265897	0.0172296	1.50464e-07	286548	5.36703e-06	0.139343	0.878856	0.588121
	rs2531995	146			16	3953468	4df;Overall	T	C		0.615	0.0241	1.691e-09	233987		0.61563	0.0249072	9.41805e-15	247085	1.95658e-12	0.448044	0.54345	0.918418
	rs12446632	147			16	19842890	4df;Locke;Overall	A	G		0.135	-0.0403	1.477e-18	316758		0.13378	-0.0425915	1.22512e-26	308119	7.2538e-24	0.532613	0.770036	0.705763
	rs2650492	148			16	28240912	4df;Locke;Overall	A	G		0.3033	0.0207	1.915e-09	319464		0.306781	0.0243148	7.45484e-15	296104	5.87704e-13	0.752444	0.0823005	0.731098
	rs3888190	149			16	28796987	4df;Locke;Overall	A	C		0.4025	0.0309	3.14e-23	321930		0.403408	0.0305063	1.02235e-29	312813	1.97545e-27	0.0932885	0.512647	0.612693
	rs7204797	150			16	29875516	4df;Overall	T	C		0.4419	0.0167	6.376e-06	233951		0.440737	0.0182626	8.55608e-10	252986	4.866e-08	0.182571	0.674278	0.50552
	rs4787491	150			16	29922838	Locke	A	G		0.49	-0.022	2.24e-06	179613		0.490795	-0.0163144	1.47331e-08	271527	8.45603e-07	0.181545	0.867237	0.849399
	rs9925964	151			16	31037396	4df;Locke;Overall	A	G		0.6198	0.0192	8.108e-10	318385		0.619058	0.0198696	6.64445e-13	307880	1.38472e-10	0.700676	0.873542	0.657661
	rs2080454	152			16	47620091	4df;Locke;Overall	A	C		0.5941	-0.0168	6.547e-08	322099		0.595292	-0.0192561	2.71363e-12	309479	7.07915e-11	0.660811	0.248423	0.0738547
	rs1558902	153			16	52361075	4df;Locke;Overall	A	T		0.415	0.0818	7.51e-153	320073		0.415284	0.0821569	8.69042e-199	311839	1.21096e-197	0.643607	0.000561943	0.0629782
	rs1000940	154			17	5223976	Locke;Overall	A	G		0.6801	-0.0192	1.284e-08	321836		0.685266	-0.01749	5.49613e-09	307658	1.38109e-07	0.706453	0.105517	0.301108
	rs12939549	155			17	76226319	Overall	A	G		0.5729	0.0181	3.246e-09	321384		0.570476	0.017548	7.45415e-11	309661	4.5722e-10	0.415832	0.471172	0.0139857
	rs12940622	155			17	76230166	4df;Locke	A	G		0.4252	-0.0182	2.494e-09	322032		0.428187	-0.0176366	7.81175e-11	309146	3.59527e-10	0.383265	0.350382	0.0126108
	rs1808579	156			18	19358886	Locke	T	C		0.466	-0.017	4.17e-08	322032		0.465951	-0.0172643	3.10139e-10	301104	1.80703e-09	0.0228547	0.379931	0.168125
	rs6507716	156			18	19369058	Overall	A	G		0.5209	0.0199	7.516e-08	233887		0.521689	0.0194846	3.98965e-11	251499	5.60063e-10	0.0356925	0.707897	0.216017
	rs1652344	156			18	19382855	4df	T	C		0.5177	0.02	6.466e-08	233980		0.518988	0.0194233	4.18162e-11	254561	5.20856e-10	0.0250045	0.644421	0.276146
	rs7243357	157			18	55034299	4df;Locke;Overall	T	G		0.8117	0.0217	3.857e-08	322107		0.815405	0.0230974	4.74658e-11	312937	2.57031e-09	0.500914	0.873214	0.136423
	rs6567160	158			18	55980115	4df;Locke;Overall	T	C		0.7643	-0.0556	3.93e-53	321958		0.762874	-0.0538331	9.30129e-66	312891	2.04956e-65	0.950681	4.764e-05	0.794732
	rs17724992	159			19	18315825	Locke	A	G		0.746	0.019	3.42e-08	319588		0.743708	0.017328	5.14786e-08	300323	1.29438e-06	0.123854	0.510091	0.431956
	rs757318	159			19	18681308	4df;Overall	A	C		0.4857	-0.0166	7.882e-08	321500		0.484584	-0.0198263	5.04239e-13	306687	3.14382e-11	0.0931803	0.667609	0.643904
	rs29944	160			19	38998738	4df	A	G		0.3314	-0.0181	4.095e-08	315753		0.329416	-0.0219398	6.18165e-14	295150	2.08498e-12	0.934394	0.0541543	0.293758
	rs29941	160			19	39001372	Locke	A	G		0.331	-0.018	2.41e-08	321970		0.329078	-0.0213865	6.71847e-14	308128	3.22211e-12	0.837147	0.0751132	0.362957
	rs29938	160			19	39003321	Overall	T	C		0.3436	-0.0182	3.833e-08	319247		0.340916	-0.0216593	4.48867e-14	311090	3.50045e-12	0.997746	0.213871	0.253072
	rs2075650	161			19	50087459	4df;Locke;Overall	A	G		0.8484	0.0258	1.247e-08	308408		0.847998	0.0256902	3.86593e-10	280639	2.4981e-11	0.140916	0.00021941	0.163117
	rs11672660	162			19	50872024	4df;Overall	T	C		0.2157	-0.0345	8.493e-18	297174		0.218364	-0.0289141	2.96898e-16	277648	4.16131e-14	0.350419	0.531097	0.357159
	rs2287019	162			19	50894012	Locke	T	C		0.196	-0.036	4.59e-18	300921		0.198309	-0.0301557	3.32545e-16	282600	5.70364e-14	0.582399	0.506617	0.350372
	rs3810291	163			19	52260843	4df;Locke;Overall	A	G		0.6664	0.0283	4.812e-15	296261		0.66407	0.0279402	9.50151e-20	298809	1.35781e-17	0.309348	0.769789	0.212002
	rs6091540	164			20	50521269	4df;Locke;Overall	T	C		0.2773	-0.0188	8.024e-08	321975		0.27784	-0.018517	1.33465e-09	310911	3.31455e-10	0.000125837	0.923689	0.503491
	Missed Loci
	rs492400				2	219057996	Locke	T	C		0.576	-0.024	4.17e-07	152153		0.576356	-0.013458	6.93491e-07	312553	8.3213e-06	0.0564818	0.644945	0.371618
	rs13201877				6	137717234	Locke	A	G		0.86	-0.024	2.35e-07	339026		0.857176	-0.0207953	9.92904e-08	311338	3.92796e-06	0.179285	0.511627	0.796851
	rs1441264				13	78478920	Locke	A	G		0.613	0.017	6.04e-08	326858		0.606434	0.01522	9.9366e-08	296329	1.87137e-06	0.985827	0.109389	0.236901
	rs9914578				17	1951886	Locke	C	G		0.771	-0.02	8.99e-08	338177		0.790178	-0.0179505	5.31605e-08	311404	3.08307e-07	0.0979304	0.604435	0.0586723
	rs7239883				18	38401669	Locke	A	G		0.609	-0.023	1.63e-07	171837		0.608423	-0.0143404	2.40496e-07	306666	3.18053e-06	0.044355	0.333364	0.958614
	rs2836754				21	39213610	Locke	T	C		0.401	-0.017	4.16e-07	337300		0.385503	-0.0128765	6.25263e-06	299625	0.000132138	0.588529	0.43585	0.194375
	* Column LocusID is a unique locus identifier that can be used to identify SNPs that pertain to the same locus and were selected by different analyses.
	** Column SnpTag lists the analyses, for which the SNP met genome-wide significance and was selected as Top SNP of the region. For some loci, Top SNPs vary by Analysis. Such loci are presented using multiple rows, but with identical LocusID. The values indicate whether the SNP reached genome-wide significance in our joint meta-analysis (4df), in our strata-combined meta-analysis (Overall) or in t…
